# Supplementary material for: The effectiveness of high-intensity interval training on cardiometabolic outcomes in middle-aged and elderly populations with chronic diseases: a systematic review and meta-analysis
Source: Front Physiol. 2025 Oct 29;16:1669941. doi: 10.3389/fphys.2025.1669941 (PMC12605200; doi:10.3389/fphys.2025.1669941)
Supplement: Supplementary file 1 [file DataSheet4.xlsx]

## Sheet: Data Sheet 4 (1)
PMID- 33560320
OWN - NLM
STAT- MEDLINE
DCOM- 20210216
LR - 20210909
IS - 1538-3598 (Electronic)
IS - 0098-7484 (Print)
IS - 0098-7484 (Linking)
VI - 325
IP - 6
DP - 2021 Feb 9
TI - Effect of High-Intensity Interval Training, Moderate Continuous Training, or
Guideline-Based Physical Activity Advice on Peak Oxygen Consumption in Patients
With Heart Failure With Preserved Ejection Fraction: A Randomized Clinical Trial.
PG - 542-551
LID - 10.1001/jama.2020.26812 [doi]
AB - IMPORTANCE: Endurance exercise is effective in improving peak oxygen consumption
(peak VÌ‡o2) in patients with heart failure with preserved ejection fraction
(HFpEF). However, it remains unknown whether differing modes of exercise have
different effects. OBJECTIVE: To determine whether high-intensity interval
training, moderate continuous training, and guideline-based advice on physical
activity have different effects on change in peak VÌ‡o2 in patients with HFpEF.
DESIGN, SETTING, AND PARTICIPANTS: Randomized clinical trial at 5 sites (Berlin,
Leipzig, and Munich, Germany; Antwerp, Belgium; and Trondheim, Norway) from July
2014 to September 2018. From 532 screened patients, 180 sedentary patients with
chronic, stable HFpEF were enrolled. Outcomes were analyzed by core laboratories
blinded to treatment groups; however, the patients and staff conducting the
evaluations were not blinded. INTERVENTIONS: Patients were randomly assigned
(1:1:1; nâ€‰=â€‰60 per group) to high-intensity interval training (3â€‰Ã—â€‰38
minutes/week), moderate continuous training (5â€‰Ã—â€‰40 minutes/week), or guideline
control (1-time advice on physical activity according to guidelines) for 12
months (3 months in clinic followed by 9 months telemedically supervised
home-based exercise). MAIN OUTCOMES AND MEASURES: Primary end point was change in
peak VÌ‡o2 after 3 months, with the minimal clinically important difference set at
2.5 mL/kg/min. Secondary end points included changes in metrics of
cardiorespiratory fitness, diastolic function, and natriuretic peptides after 3
and 12 months. RESULTS: Among 180 patients who were randomized (mean age, 70
years; 120 women [67%]), 166 (92%) and 154 (86%) completed evaluation at 3 and 12
months, respectively. Change in peak VÌ‡o2 over 3 months for high-intensity
interval training vs guideline control was 1.1 vs -0.6 mL/kg/min (difference, 1.5
[95% CI, 0.4 to 2.7]); for moderate continuous training vs guideline control, 1.6
vs -0.6 mL/kg/min (difference, 2.0 [95% CI, 0.9 to 3.1]); and for high-intensity
interval training vs moderate continuous training, 1.1 vs 1.6 mL/kg/min
(difference, -0.4 [95% CI, -1.4 to 0.6]). No comparisons were statistically
significant after 12 months. There were no significant changes in diastolic
function or natriuretic peptides. Acute coronary syndrome was recorded in 4
high-intensity interval training patients (7%), 3 moderate continuous training
patients (5%), and 5 guideline control patients (8%). CONCLUSIONS AND RELEVANCE:
Among patients with HFpEF, there was no statistically significant difference in
change in peak VÌ‡o2 at 3 months between those assigned to high-intensity interval
vs moderate continuous training, and neither group met the prespecified minimal
clinically important difference compared with the guideline control. These
findings do not support either high-intensity interval training or moderate
continuous training compared with guideline-based physical activity for patients
with HFpEF. TRIAL REGISTRATION: ClinicalTrials.gov Identifier: NCT02078947.
FAU - Mueller, Stephan
AU - Mueller S
AD - Department of Prevention and Sports Medicine, University Hospital Klinikum rechts
der Isar, Technical University of Munich, Munich, Germany.
AD - DZHK (German Center for Cardiovascular Research), partner site Munich Heart
Alliance, Munich, Germany.
FAU - Winzer, Ephraim B
AU - Winzer EB
AD - Heart Center Dresden-University Hospital, Department of Internal Medicine and
Cardiology, Technische UniversitÃ¤t Dresden, Dresden, Germany.
FAU - Duvinage, AndrÃ©
AU - Duvinage A
AD - Department of Prevention and Sports Medicine, University Hospital Klinikum rechts
der Isar, Technical University of Munich, Munich, Germany.
AD - DZHK (German Center for Cardiovascular Research), partner site Munich Heart
Alliance, Munich, Germany.
FAU - Gevaert, Andreas B
AU - Gevaert AB
AD - Research Group Cardiovascular Diseases, GENCOR Department, University of Antwerp,
Antwerp, Belgium.
AD - Department of Cardiology, Antwerp University Hospital, Edegem, Belgium.
FAU - Edelmann, Frank
AU - Edelmann F
AD - Department of Internal Medicine and Cardiology, Campus Virchow Klinikum, CharitÃ©
UniversitÃ¤tsmedizin Berlin, Berlin, Germany.
AD - DZHK (German Center for Cardiovascular Research), partner site Berlin, Berlin,
Germany.
FAU - Haller, Bernhard
AU - Haller B
AD - Institute of Medical Informatics, Statistics and Epidemiology, Technical
University of Munich, Munich, Germany.
FAU - Pieske-Kraigher, Elisabeth
AU - Pieske-Kraigher E
AD - Department of Internal Medicine and Cardiology, Campus Virchow Klinikum, CharitÃ©
UniversitÃ¤tsmedizin Berlin, Berlin, Germany.
AD - DZHK (German Center for Cardiovascular Research), partner site Berlin, Berlin,
Germany.
FAU - Beckers, Paul
AU - Beckers P
AD - Research Group Cardiovascular Diseases, GENCOR Department, University of Antwerp,
Antwerp, Belgium.
AD - Department of Cardiology, Antwerp University Hospital, Edegem, Belgium.
FAU - Bobenko, Anna
AU - Bobenko A
AD - Department of Internal Medicine and Cardiology, Campus Virchow Klinikum, CharitÃ©
UniversitÃ¤tsmedizin Berlin, Berlin, Germany.
AD - DZHK (German Center for Cardiovascular Research), partner site Berlin, Berlin,
Germany.
FAU - Hommel, Jennifer
AU - Hommel J
AD - Heart Center Dresden-University Hospital, Department of Internal Medicine and
Cardiology, Technische UniversitÃ¤t Dresden, Dresden, Germany.
FAU - Van de Heyning, Caroline M
AU - Van de Heyning CM
AD - Research Group Cardiovascular Diseases, GENCOR Department, University of Antwerp,
Antwerp, Belgium.
AD - Department of Cardiology, Antwerp University Hospital, Edegem, Belgium.
FAU - Esefeld, Katrin
AU - Esefeld K
AD - Department of Prevention and Sports Medicine, University Hospital Klinikum rechts
der Isar, Technical University of Munich, Munich, Germany.
AD - DZHK (German Center for Cardiovascular Research), partner site Munich Heart
Alliance, Munich, Germany.
FAU - von Korn, Pia
AU - von Korn P
AD - Department of Prevention and Sports Medicine, University Hospital Klinikum rechts
der Isar, Technical University of Munich, Munich, Germany.
AD - DZHK (German Center for Cardiovascular Research), partner site Munich Heart
Alliance, Munich, Germany.
FAU - Christle, Jeffrey W
AU - Christle JW
AD - Department of Prevention and Sports Medicine, University Hospital Klinikum rechts
der Isar, Technical University of Munich, Munich, Germany.
AD - Department of Medicine, Division of Cardiovascular Medicine, Stanford University,
Stanford, California.
FAU - Haykowsky, Mark J
AU - Haykowsky MJ
AD - Faculty of Nursing, University of Alberta, Edmonton, Alberta, Canada.
FAU - Linke, Axel
AU - Linke A
AD - Heart Center Dresden-University Hospital, Department of Internal Medicine and
Cardiology, Technische UniversitÃ¤t Dresden, Dresden, Germany.
FAU - WislÃ¸ff, Ulrik
AU - WislÃ¸ff U
AD - The Cardiac Exercise Research Group at Department of Circulation and Medical
Imaging, Norwegian University of Science and Technology, Trondheim, Norway.
FAU - Adams, Volker
AU - Adams V
AD - Heart Center Dresden-University Hospital, Department of Internal Medicine and
Cardiology, Technische UniversitÃ¤t Dresden, Dresden, Germany.
FAU - Pieske, Burkert
AU - Pieske B
AD - Department of Internal Medicine and Cardiology, Campus Virchow Klinikum, CharitÃ©
UniversitÃ¤tsmedizin Berlin, Berlin, Germany.
AD - DZHK (German Center for Cardiovascular Research), partner site Berlin, Berlin,
Germany.
FAU - van Craenenbroeck, Emeline M
AU - van Craenenbroeck EM
AD - Research Group Cardiovascular Diseases, GENCOR Department, University of Antwerp,
Antwerp, Belgium.
AD - Department of Cardiology, Antwerp University Hospital, Edegem, Belgium.
FAU - Halle, Martin
AU - Halle M
AD - Department of Prevention and Sports Medicine, University Hospital Klinikum rechts
der Isar, Technical University of Munich, Munich, Germany.
AD - DZHK (German Center for Cardiovascular Research), partner site Munich Heart
Alliance, Munich, Germany.
CN - OptimEx-Clin Study Group
LA - eng
SI - ClinicalTrials.gov/NCT02078947
PT - Comparative Study
PT - Journal Article
PT - Multicenter Study
PT - Randomized Controlled Trial
PT - Research Support, Non-U.S. Gov't
PL - United States
TA - JAMA
JT - JAMA
JID - 7501160
SB - IM
CIN - JAMA. 2021 Feb 9;325(6):537-539. doi: 10.1001/jama.2020.26347. PMID: 33560307
CIN - JAMA. 2021 Aug 24;326(8):771. doi: 10.1001/jama.2021.10058. PMID: 34427607
CIN - JAMA. 2021 Aug 24;326(8):770-771. doi: 10.1001/jama.2021.10055. PMID: 34427608
CIN - JAMA. 2021 Aug 24;326(8):770. doi: 10.1001/jama.2021.10052. PMID: 34427609
CIN - JAMA. 2021 Aug 24;326(8):771-772. doi: 10.1001/jama.2021.10049. PMID: 34427610
MH - Aged
MH - Evidence-Based Medicine
MH - *Exercise
MH - Exercise Therapy/*methods
MH - Exercise Tolerance
MH - Female
MH - Heart Failure/*metabolism/physiopathology/therapy
MH - *High-Intensity Interval Training
MH - Humans
MH - Male
MH - *Oxygen Consumption
MH - Practice Guidelines as Topic
MH - Stroke Volume
PMC - PMC7873782
COIS- Conflict of Interest Disclosures: Dr Mueller reported receiving grants from
Deutsche Forschungsgemeinschaft (DFG) through the TUM International Graduate
School of Science and Engineering during the conduct of the study. Dr Winzer
reported receiving personal fees from Novartis (honoraria for lectures and
advisory board activities), Boehringer Ingelheim (honoraria for advisory board
activities), and CVRX (honoraria for lectures) outside the submitted work. Dr
Duvinage reported receiving grants from Novartis outside the submitted work. Dr
Van de Heyning reported receiving speaker fees from Abbott, Daiichi Sankyo, and
Edwards Lifesciences outside the submitted work. Dr Linke reported receiving
speaker fees from Abbott, Medtronic, Edwards Lifesciences, AstraZeneca, Boston
Scientific, and Novartis; grants from Edwards Lifesciences and Novartis; advisory
board fees from Transverse Medical, Picardia, Edwards Lifesciences, and Heart
Leaflet Technology; and stock options from Claret Medical and Transverse Medical,
and being a co-owner of Dresden Cardiovascular Research Institute and Core
Laboratories outside the submitted work. Dr Pieske reported receiving personal
fees from Bayer Healthcare (steering committee, lectures), Merck (steering
committee, lectures), Novartis (steering committee, lectures), Servier,
AstraZeneca (lectures), Bristol-Myers Squibb (lectures), and Medscape (lectures)
outside the submitted work. Dr Van Craenenbroeck reported receiving grants from
the Flemish Research Funds (FWO) during the conduct of the study. Dr Halle
reported receiving grants from the TUM International Graduate School of Science
and Engineering during the conduct of the study and grants from Novartis
(principal investigator of the Activity Study in HFrEF) and personal fees from
Bristol-Myers Squibb, Berlin Chemie-Menarini, Novartis, Daiichi-Sankyo,
AstraZeneca, Roche, Abbott (advisory board on exercise and diabetes), Sanofi,
Pfizer, Boehringer Ingelheim, and Bayer outside the submitted work. No other
disclosures were reported.
EDAT- 2021/02/10 06:00
MHDA- 2021/02/17 06:00
PMCR- 2021/08/09
CRDT- 2021/02/09 12:10
PHST- 2021/02/09 12:10 [entrez]
PHST- 2021/02/10 06:00 [pubmed]
PHST- 2021/02/17 06:00 [medline]
PHST- 2021/08/09 00:00 [pmc-release]
AID - 2776199 [pii]
AID - joi200144 [pii]
AID - 10.1001/jama.2020.26812 [doi]
PST - ppublish
SO - JAMA. 2021 Feb 9;325(6):542-551. doi: 10.1001/jama.2020.26812.
PMID- 32021150
OWN - NLM
STAT- MEDLINE
DCOM- 20210216
LR - 20210216
IS - 1178-2005 (Electronic)
IS - 1176-9106 (Print)
IS - 1176-9106 (Linking)
VI - 15
DP - 2020
TI - Virtual Reality Rehabilitation in Patients with Chronic Obstructive Pulmonary
Disease: A Randomized Controlled Trial.
PG - 117-124
LID - 10.2147/COPD.S223592 [doi]
AB - PURPOSE: This study compared the effects of inpatient-based rehabilitation
program of patients with chronic obstructive pulmonary disease (COPD) using
non-immersive virtual reality (VR) training with a traditional pulmonary
rehabilitation program. The aims of this study were to determine 1) whether
rehabilitation featuring both VR as well as exercise training provides benefits
over exercise training (ET) alone and 2) whether rehabilitation featuring VR
training instead of exercise training provides equivalent benefits. PATIENTS AND
METHODS: The study recruited 106 patients with COPD to a 2-week high-intensity,
five times a week intervention. Randomized into three groups, 34 patients
participated in a traditional pulmonary rehabilitation program including
endurance exercise training (ET), 38 patients participated in traditional
pulmonary rehabilitation, including both endurance exercise training and virtual
reality training (ET+VR) and 34 patients participated in pulmonary rehabilitation
program including virtual reality training but no endurance exercise training
(VR). The traditional pulmonary rehabilitation program consisted of fitness
exercises, resistance respiratory muscle and relaxation training. Xbox 360(Â®) and
Kinect(Â®) Adventures software were used for the VR training of lower and upper
body strength, endurance, trunk control and dynamic balance. Comparison of the
changes in the Senior Fitness Test was the primary outcome. Analysis was
performed using linear mixed-effects models. RESULTS: The comparison between ET
and ET+VR groups showed that ET+VR group was superior to ET group in Arm Curl
(p<0.003), Chair stand (p<0.008), Back scratch (p<0.002), Chair sit and reach
(p<0.001), Up and go (p<0.000), 6-min walk test (p<0.011). Whereas, the
comparison between ET and VR groups showed that VR group was superior to ET group
in Arm Curl (p<0.000), Chair stand (p<0.001), 6-min walk test (p<0.031).
CONCLUSION: Results suggest that pulmonary rehabilitation program supplemented
with VR training is beneficial intervention to improve physical fitness in
patients with COPD.
CI - Â© 2020 Rutkowski et al.
FAU - Rutkowski, Sebastian
AU - Rutkowski S
AUID- ORCID: 0000-0002-8504-0129
AD - Institute of Physiotherapy, Department of Physical Education and Physiotherapy,
Opole University of Technology, Opole, Poland.
FAU - Rutkowska, Anna
AU - Rutkowska A
AUID- ORCID: 0000-0002-2456-8499
AD - Institute of Physiotherapy, Department of Physical Education and Physiotherapy,
Opole University of Technology, Opole, Poland.
FAU - Kiper, PaweÅ‚
AU - Kiper P
AUID- ORCID: 0000-0001-5990-5734
AD - Laboratory of Neurorehabilitation Technologies, Fondazione Ospedale San Camillo
IRCCS, Venice, Italy.
FAU - Jastrzebski, Dariusz
AU - Jastrzebski D
AUID- ORCID: 0000-0002-8598-1930
AD - School of Medicine with the Division of Dentistry, Department of Lung Diseases
and Tuberculosis, Medical University of Silesia, Zabrze, Poland.
FAU - Racheniuk, Henryk
AU - Racheniuk H
AUID- ORCID: 0000-0002-6688-5505
AD - Institute of Physiotherapy, Department of Physical Education and Physiotherapy,
Opole University of Technology, Opole, Poland.
FAU - Turolla, Andrea
AU - Turolla A
AUID- ORCID: 0000-0002-1609-8060
AD - Laboratory of Neurorehabilitation Technologies, Fondazione Ospedale San Camillo
IRCCS, Venice, Italy.
FAU - Szczegielniak, Jan
AU - Szczegielniak J
AUID- ORCID: 0000-0002-9104-5188
AD - Institute of Physiotherapy, Department of Physical Education and Physiotherapy,
Opole University of Technology, Opole, Poland.
FAU - Casaburi, Richard
AU - Casaburi R
AUID- ORCID: 0000-0002-8851-8589
AD - Los Angeles Biomedical Research Institute at Harbor-UCLA Medical Center,
Torrance, CA, USA.
LA - eng
PT - Journal Article
PT - Randomized Controlled Trial
DEP - 20200113
PL - New Zealand
TA - Int J Chron Obstruct Pulmon Dis
JT - International journal of chronic obstructive pulmonary disease
JID - 101273481
SB - IM
MH - Combined Modality Therapy
MH - *Endurance Training
MH - *Exercise Tolerance
MH - Female
MH - Functional Status
MH - Humans
MH - Lung/*physiopathology
MH - Male
MH - Middle Aged
MH - Poland
MH - Pulmonary Disease, Chronic Obstructive/diagnosis/physiopathology/*rehabilitation
MH - Recovery of Function
MH - Time Factors
MH - Treatment Outcome
MH - *Video Games
MH - *Virtual Reality
PMC - PMC6968810
OTO - NOTNLM
OT - COPD
OT - exercise
OT - physical activity
OT - pulmonary rehabilitation
OT - virtual reality
COIS- The authors report no conflicts of interest in this work.
EDAT- 2020/02/06 06:00
MHDA- 2021/02/17 06:00
PMCR- 2020/01/13
CRDT- 2020/02/06 06:00
PHST- 2019/07/17 00:00 [received]
PHST- 2019/11/21 00:00 [accepted]
PHST- 2020/02/06 06:00 [entrez]
PHST- 2020/02/06 06:00 [pubmed]
PHST- 2021/02/17 06:00 [medline]
PHST- 2020/01/13 00:00 [pmc-release]
AID - 223592 [pii]
AID - 10.2147/COPD.S223592 [doi]
PST - epublish
SO - Int J Chron Obstruct Pulmon Dis. 2020 Jan 13;15:117-124. doi:
10.2147/COPD.S223592. eCollection 2020.
PMID- 33155295
OWN - NLM
STAT- MEDLINE
DCOM- 20210615
LR - 20210615
IS - 1600-0838 (Electronic)
IS - 0905-7188 (Print)
IS - 0905-7188 (Linking)
VI - 31
IP - 3
DP - 2021 Mar
TI - Impact of exercise training and supplemental oxygen on submaximal exercise
performance in patients with COPD.
PG - 710-719
LID - 10.1111/sms.13870 [doi]
AB - Functional impairment caused by chronic obstructive pulmonary disease (COPD)
impacts on activities of daily living and quality of life. Indeed, patients'
submaximal exercise capacity is of crucial importance. It was the aim of this
study to investigate the effects of an exercise training intervention with and
without supplemental oxygen on submaximal exercise performance. This is a
secondary analysis of a randomized, controlled, double-blind, crossover trial. 29
COPD patients (63.5Â Â±Â 5.9Â years; FEV(1) 46.4Â Â±Â 8.6%) completed two consecutive
6-week periods of high-intensity interval cycling and strength training, which
was performed three times/week with either supplemental oxygen or medical air (10
L/min). Submaximal exercise capacity as well as the cardiocirculatory,
ventilatory, and metabolic response were evaluated at isotime (point of
termination in the shortest cardiopulmonary exercise test), at physical work
capacity at 110Â bpm of heart rate (PWC 110), at the anaerobic threshold (AT), and
at the lactate-2Â mmol/L threshold. After 12Â weeks of exercise training, patients
improved in exercise tolerance, shown by decreased cardiocirculatory (heart rate,
blood pressure) and metabolic (respiratory exchange ratio, lactate) effort at
isotime; ventilatory response was not affected. Submaximal exercise capacity was
improved at PWC 110, AT and the lactate-2Â mmol/L threshold, respectively.
Although supplemental oxygen seems to affect patients' work rate at AT and the
lactate-2Â mmol/L threshold, no other significant effects were found. The improved
submaximal exercise capacity and tolerance might counteract patients' functional
impairment. Although cardiovascular and metabolic training adaptations were
shown, ventilatory efficiency remained essentially unchanged. The impact of
supplemental oxygen seems less important on submaximal training effects.
CI - Â© 2020 The Authors. Scandinavian Journal of Medicine & Science In Sports
published by John Wiley & Sons Ltd.
FAU - NeunhÃ¤userer, Daniel
AU - NeunhÃ¤userer D
AUID- ORCID: 0000-0001-9775-4260
AD - Institute of Sports Medicine, Prevention and Rehabilitation and Research
Institute for Molecular Sports Medicine and Rehabilitation, Paracelsus Medical
University Salzburg, Salzburg, Austria.
AD - Sport and Exercise Medicine Division, Department of Medicine, University of
Padova, Padova, Italy.
FAU - Reich, Bernhard
AU - Reich B
AUID- ORCID: 0000-0002-9970-4379
AD - Institute of Sports Medicine, Prevention and Rehabilitation and Research
Institute for Molecular Sports Medicine and Rehabilitation, Paracelsus Medical
University Salzburg, Salzburg, Austria.
FAU - Mayr, Barbara
AU - Mayr B
AUID- ORCID: 0000-0002-2835-3938
AD - Institute of Sports Medicine, Prevention and Rehabilitation and Research
Institute for Molecular Sports Medicine and Rehabilitation, Paracelsus Medical
University Salzburg, Salzburg, Austria.
FAU - Kaiser, Bernhard
AU - Kaiser B
AD - University Clinic of Pneumology, Paracelsus Medical University Salzburg,
Salzburg, Austria.
FAU - Lamprecht, Bernd
AU - Lamprecht B
AD - University Clinic of Pneumology, Paracelsus Medical University Salzburg,
Salzburg, Austria.
AD - Department of Pulmonary Medicine, Faculty of Medicine,
Kepler-University-Hospital, Johannes-Kepler-University, Linz, Austria.
FAU - Niederseer, David
AU - Niederseer D
AUID- ORCID: 0000-0003-3089-1222
AD - Institute of Sports Medicine, Prevention and Rehabilitation and Research
Institute for Molecular Sports Medicine and Rehabilitation, Paracelsus Medical
University Salzburg, Salzburg, Austria.
AD - Division of Cardiology, University Heart Centre, University Hospital Zurich,
Zurich, Switzerland.
FAU - Ermolao, Andrea
AU - Ermolao A
AUID- ORCID: 0000-0002-0546-1514
AD - Sport and Exercise Medicine Division, Department of Medicine, University of
Padova, Padova, Italy.
FAU - Studnicka, Michael
AU - Studnicka M
AD - University Clinic of Pneumology, Paracelsus Medical University Salzburg,
Salzburg, Austria.
FAU - Niebauer, Josef
AU - Niebauer J
AD - Institute of Sports Medicine, Prevention and Rehabilitation and Research
Institute for Molecular Sports Medicine and Rehabilitation, Paracelsus Medical
University Salzburg, Salzburg, Austria.
LA - eng
PT - Journal Article
PT - Randomized Controlled Trial
DEP - 20201120
PL - Denmark
TA - Scand J Med Sci Sports
JT - Scandinavian journal of medicine & science in sports
JID - 9111504
RN - 33X04XA5AT (Lactic Acid)
SB - IM
MH - Activities of Daily Living
MH - Aged
MH - Blood Pressure
MH - Cross-Over Studies
MH - Double-Blind Method
MH - Exercise Therapy/*methods
MH - Exercise Tolerance
MH - Female
MH - Heart Rate
MH - High-Intensity Interval Training
MH - Humans
MH - Lactic Acid/blood
MH - Male
MH - Middle Aged
MH - Oxygen Consumption
MH - Prospective Studies
MH - Pulmonary Disease, Chronic Obstructive/*physiopathology/*therapy
MH - Pulmonary Gas Exchange
MH - Resistance Training
MH - *Respiration, Artificial
PMC - PMC7984048
OTO - NOTNLM
OT - cardiopulmonary exercise test
OT - chronic obstructive pulmonary disease
OT - exercise capacity
OT - interval training
OT - strength training
EDAT- 2020/11/07 06:00
MHDA- 2021/06/16 06:00
PMCR- 2021/03/22
CRDT- 2020/11/06 06:02
PHST- 2020/06/23 00:00 [received]
PHST- 2020/10/25 00:00 [revised]
PHST- 2020/10/27 00:00 [accepted]
PHST- 2020/11/07 06:00 [pubmed]
PHST- 2021/06/16 06:00 [medline]
PHST- 2020/11/06 06:02 [entrez]
PHST- 2021/03/22 00:00 [pmc-release]
AID - SMS13870 [pii]
AID - 10.1111/sms.13870 [doi]
PST - ppublish
SO - Scand J Med Sci Sports. 2021 Mar;31(3):710-719. doi: 10.1111/sms.13870. Epub 2020
Nov 20.
PMID- 37182530
OWN - NLM
STAT- MEDLINE
DCOM- 20230605
LR - 20230609
IS - 2666-7568 (Electronic)
IS - 2666-7568 (Linking)
VI - 4
IP - 6
DP - 2023 Jun
TI - Effects of physical exercise on physical function in older adults in residential
care: a systematic review and network meta-analysis of randomised controlled
trials.
PG - e247-e256
LID - S2666-7568(23)00057-0 [pii]
LID - 10.1016/S2666-7568(23)00057-0 [doi]
AB - BACKGROUND: Physical exercise is effective at attenuating ageing-related physical
decline in general, but evidence of its benefits for older adults in residential
care, who often have functional dependency, multimorbidity, and polypharmacy, is
inconclusive. We aimed to establish the effects of exercise interventions on the
physical function of this population. METHODS: For this systematic review and
network meta-analysis, we searched PubMed, Web of Science, Cochrane Library,
Rehabilitation & Sports Medicine Source, and SPORTDiscus to identify randomised
controlled trials assessing the effects of exercise interventions (vs usual care)
on physical function (ie, functional independence, physical performance, and
other related measures, such as muscle strength, balance, or flexibility) in
adults aged 60 years or older living in residential care. Relevant studies
published in English or Spanish up to Jan 12, 2023, were included in the
systematic review. The quality of studies was assessed using the Tool for the
Assessment of Study Quality and Reporting in Exercise (TESTEX) score. A network
meta-analysis was performed for physical function-related outcomes reported in at
least ten studies, with subanalyses for specific intervention (ie, exercise type,
training volume, and study duration) and participant (eg, having cognitive
impairment or dementia, pre-frail or frail status, and being functionally
dependent) characteristics. The study protocol was registered on PROSPERO
(CRD42021247809). FINDINGS: 147 studies (11â€ˆ609 participants, with mean ages
ranging from 67 years [SD 9] to 92 years [2]) were included in the systematic
review, and were rated as having overall good quality (median TESTEX score 9
[range 3-14]). In the meta-analysis (including 105 studies, n=7759 participants),
exercise interventions were associated with significantly improved overall
physical function, with a standardised mean difference [SMD] of 0Â·13 (95%
credible interval [CrI] 0Â·04-0Â·21), which was confirmed in all analysed
subpopulations. The strongest association was observed with 110-225 min per week
of exercise, and the greatest improvements were observed with 170 min per week
(SMD 0Â·36 [95% CrI 0Â·20-0Â·52]). No significant differences were found between
exercise types. Subanalyses showed significant improvements for almost all
analysed physical function-related outcomes (Barthel index, five-times
sit-to-stand test, 30-s sit-to-stand test, knee extension, hand grip strength,
bicep curl strength, Short Physical Performance Battery, 6-min walking test,
walking speed, Berg balance scale, and sit-and-reach test). Large heterogeneity
was found between and within studies in terms of population and intervention
characteristics. INTERPRETATION: Exercise interventions are associated with
improved physical function in older adults in residential care, and should,
therefore, be routinely promoted in long-term care facilities. FUNDING: None.
TRANSLATION: For the Spanish translation of the abstract see Supplementary
Materials section.
CI - Copyright Â© 2023 The Author(s). Published by Elsevier Ltd. This is an Open Access
article under the CC BY-NC-ND 4.0 license. Published by Elsevier Ltd.. All rights
reserved.
FAU - Valenzuela, Pedro L
AU - Valenzuela PL
AD - Physical Activity and Health Research Group, Research Institute of the Hospital
12 de Octubre, Madrid, Spain; Systems Biology Department, University of AlcalÃ¡,
Madrid, Spain. Electronic address: pedro.valenzuela92@gmail.com.
FAU - Saco-Ledo, Gonzalo
AU - Saco-Ledo G
AD - Faculty of Sport Sciences, Universidad Europea de Madrid, Madrid, Spain.
FAU - Morales, Javier S
AU - Morales JS
AD - MOVE-IT Research Group, Department of Physical Education, Faculty of Education
Sciences, University of Cadiz, Cadiz, Spain; Biomedical Research and Innovation
Institute of Cadiz Research Unit, Puerto Real University Hospital, University of
Cadiz, Cadiz, Spain.
FAU - Gallardo-GÃ³mez, Daniel
AU - Gallardo-GÃ³mez D
AD - Epidemiology of Physical Activity and Fitness Across the Lifespan Research Group,
Departamento de EducaciÃ³n FÃ­sica y Deporte, Universidad de Sevilla, Seville,
Spain.
FAU - Morales-Palomo, FÃ©lix
AU - Morales-Palomo F
AD - Exercise Physiology Laboratory, Toledo, University of Castilla-La Mancha, Toledo,
Spain.
FAU - LÃ³pez-Ortiz, Susana
AU - LÃ³pez-Ortiz S
AD - i+HeALTH, Miguel de Cervantes European University, Valladolid, Spain.
FAU - Rivas-Baeza, Beatriz
AU - Rivas-Baeza B
AD - Centro de Salud La Plata, TorrejÃ³n de Ardoz, Madrid, Spain.
FAU - Castillo-GarcÃ­a, AdriÃ¡n
AU - Castillo-GarcÃ­a A
AD - Systems Biology Department, University of AlcalÃ¡, Madrid, Spain.
FAU - JimÃ©nez-PavÃ³n, David
AU - JimÃ©nez-PavÃ³n D
AD - MOVE-IT Research Group, Department of Physical Education, Faculty of Education
Sciences, University of Cadiz, Cadiz, Spain; Biomedical Research and Innovation
Institute of Cadiz Research Unit, Puerto Real University Hospital, University of
Cadiz, Cadiz, Spain; CIBER of Frailty and Healthy Ageing, Madrid, Spain;
Department of Physical Education, Faculty of Education Sciences, University of
Cadiz, Cadiz, Spain.
FAU - Santos-Lozano, Alejandro
AU - Santos-Lozano A
AD - Physical Activity and Health Research Group, Research Institute of the Hospital
12 de Octubre, Madrid, Spain; i+HeALTH, Miguel de Cervantes European University,
Valladolid, Spain.
FAU - Del Pozo Cruz, Borja
AU - Del Pozo Cruz B
AD - Biomedical Research and Innovation Institute of Cadiz Research Unit, Puerto Real
University Hospital, University of Cadiz, Cadiz, Spain; Department of Physical
Education, Faculty of Education Sciences, University of Cadiz, Cadiz, Spain;
Department of Sport Sciences and Clinical Biomechanics, Southern Denmark
University, Odense, Denmark.
FAU - Lucia, Alejandro
AU - Lucia A
AD - Faculty of Sport Sciences, Universidad Europea de Madrid, Madrid, Spain; CIBER of
Frailty and Healthy Ageing, Madrid, Spain.
LA - eng
PT - Journal Article
PT - Meta-Analysis
PT - Research Support, Non-U.S. Gov't
PT - Systematic Review
DEP - 20230511
PL - England
TA - Lancet Healthy Longev
JT - The lancet. Healthy longevity
JID - 101773309
SB - IM
CIN - Lancet Healthy Longev. 2023 Jun;4(6):e237-e238. doi:
10.1016/S2666-7568(23)00063-6. PMID: 37182532
MH - Aged
MH - Humans
MH - *Exercise/physiology
MH - Exercise Therapy/methods
MH - *Hand Strength
MH - Muscle Strength/physiology
MH - Network Meta-Analysis
MH - Randomized Controlled Trials as Topic
MH - Aged, 80 and over
COIS- Declaration of interests We declare no competing interests.
EDAT- 2023/05/15 00:42
MHDA- 2023/06/05 06:42
CRDT- 2023/05/14 18:53
PHST- 2022/10/27 00:00 [received]
PHST- 2023/03/28 00:00 [revised]
PHST- 2023/03/28 00:00 [accepted]
PHST- 2023/06/05 06:42 [medline]
PHST- 2023/05/15 00:42 [pubmed]
PHST- 2023/05/14 18:53 [entrez]
AID - S2666-7568(23)00057-0 [pii]
AID - 10.1016/S2666-7568(23)00057-0 [doi]
PST - ppublish
SO - Lancet Healthy Longev. 2023 Jun;4(6):e247-e256. doi:
10.1016/S2666-7568(23)00057-0. Epub 2023 May 11.
PMID- 32876655
OWN - NLM
STAT- MEDLINE
DCOM- 20220113
LR - 20220113
IS - 2380-6591 (Electronic)
IS - 2380-6583 (Print)
VI - 5
IP - 12
DP - 2020 Dec 1
TI - Short-term and Long-term Feasibility, Safety, and Efficacy of High-Intensity
Interval Training in Cardiac Rehabilitation: The FITR Heart Study Randomized
Clinical Trial.
PG - 1382-1389
LID - 10.1001/jamacardio.2020.3511 [doi]
AB - IMPORTANCE: High-intensity interval training (HIIT) is recognized as a potent
stimulus for improving cardiorespiratory fitness (volume of oxygen consumption
[VO2] peak) in patients with coronary artery disease (CAD). However, the
feasibility, safety, and long-term effects of HIIT in this population are
unclear. OBJECTIVE: To compare HIIT with moderate-intensity continuous training
(MICT) for feasibility, safety, adherence, and efficacy of improving VO2 peak in
patients with CAD. DESIGN, SETTING, AND PARTICIPANTS: In this single-center
randomized clinical trial, participants underwent 4 weeks of supervised training
in a private hospital cardiac rehabilitation program, with subsequent home-based
training and follow-up over 12 months. A total of 96 participants with
angiographically proven CAD aged 18 to 80 years were enrolled, and 93
participants were medically cleared for participation following a cardiopulmonary
exercise test. Data were collected from May 2016 to December 2018, and data were
analyzed from December 2018 to August 2019. INTERVENTIONS: A 4â€‰Ã—â€‰4-minute HIIT
program or a 40-minute MICT program (usual care). Patients completed 3 sessions
per week (2 supervised and 1 home-based session) for 4 weeks and 3 home-based
sessions per week thereafter for 48 weeks. MAIN OUTCOMES AND MEASURES: The
primary outcome was change in VO2 peak during the cardiopulmonary exercise test
from baseline to 4 weeks. Further testing occurred at 3, 6, and 12 months.
Secondary outcomes were feasibility, safety, adherence, cardiovascular risk
factors, and quality of life. RESULTS: Of 93 randomized participants, 78 (84%)
were male, the mean (SD) age was 65 (8) years, and 46 were randomized to HIIT and
47 to MICT. A total of 86 participants completed testing at 4 weeks for the
primary outcome, including 43 in the HIIT group and 43 in the MICT group; 69
completed testing at 12 months for VO2 peak, including 32 in the HIIT group and
37 in the MICT group. After 4 weeks, HIIT improved VO2 peak by 10% compared with
4% in the MICT group (mean [SD] oxygen uptake: HIIT, 2.9 [3.4] mL/kg/min; MICT,
1.2 [3.4] mL/kg/min; Pâ€‰=â€‰.02). After 12 months, there were similar improvements
from baseline between groups, with a 10% improvement in the HIIT group and a 7%
improvement in the MICT group (mean [SD] oxygen uptake: HIIT, 2.9 [4.5]
mL/kg/min; MICT, 1.8 [4.3] mL/kg/min; Pâ€‰=â€‰.30). Both groups had high feasibility
scores and low rates of withdrawal due to serious adverse events (3 participants
in the HIIT group and 1 participant in the MICT group). One event occurred
following exercise (hypotension) in the HIIT group. Over 12 months, both
home-based HIIT and MICT had low rates of adherence (HIIT, 18 of 34 [53%]; MICT,
15 of 37 [41%]; Pâ€‰=â€‰.35) compared with the supervised stage (HIIT, 39 of 44
[91%]; MICT, 39 of 43 [91%]; Pâ€‰>â€‰.99). CONCLUSIONS AND RELEVANCE: In this
randomized clinical trial, a 4-week HIIT program improved VO2 peak compared with
MICT in patients with CAD attending cardiac rehabilitation. However, improvements
in VO2 peak at 12 months were similar for both groups. HIIT was feasible and
safe, with similar adherence to MICT over 12-month follow-up. These findings
support inclusion of HIIT in cardiac rehabilitation programs as an adjunct or
alternative modality to moderate-intensity exercise. TRIAL REGISTRATION:
Australian New Zealand Clinical Trials Registry Identifier: ACTRN12615001292561.
FAU - Taylor, Jenna L
AU - Taylor JL
AD - Centre for Research on Exercise, Physical Activity, and Health, School of Human
Movement and Nutrition Sciences, The University of Queensland, Brisbane,
Australia.
AD - Cardiac Rehabilitation Department, The Wesley Hospital, Brisbane, Australia.
FAU - Holland, David J
AU - Holland DJ
AD - Centre for Research on Exercise, Physical Activity, and Health, School of Human
Movement and Nutrition Sciences, The University of Queensland, Brisbane,
Australia.
AD - Department of Cardiology, Sunshine Coast University Hospital, Birtinya,
Australia.
FAU - Keating, Shelley E
AU - Keating SE
AD - Centre for Research on Exercise, Physical Activity, and Health, School of Human
Movement and Nutrition Sciences, The University of Queensland, Brisbane,
Australia.
FAU - Leveritt, Michael D
AU - Leveritt MD
AD - Centre for Research on Exercise, Physical Activity, and Health, School of Human
Movement and Nutrition Sciences, The University of Queensland, Brisbane,
Australia.
FAU - Gomersall, Sjaan R
AU - Gomersall SR
AD - Centre for Research on Exercise, Physical Activity, and Health, School of Human
Movement and Nutrition Sciences, The University of Queensland, Brisbane,
Australia.
AD - School of Health and Rehabilitation Sciences, The University of Queensland,
Brisbane, Australia.
FAU - Rowlands, Alex V
AU - Rowlands AV
AD - Diabetes Research Centre, University of Leicester, Leicester General Hospital,
Leicester, United Kingdom.
AD - NIHR Leicester Biomedical Research Centre, Leicester, United Kingdom.
FAU - Bailey, Tom G
AU - Bailey TG
AD - Centre for Research on Exercise, Physical Activity, and Health, School of Human
Movement and Nutrition Sciences, The University of Queensland, Brisbane,
Australia.
FAU - Coombes, Jeff S
AU - Coombes JS
AD - Centre for Research on Exercise, Physical Activity, and Health, School of Human
Movement and Nutrition Sciences, The University of Queensland, Brisbane,
Australia.
LA - eng
SI - ANZCTR/ACTRN12615001292561
PT - Journal Article
PT - Randomized Controlled Trial
PT - Research Support, Non-U.S. Gov't
PL - United States
TA - JAMA Cardiol
JT - JAMA cardiology
JID - 101676033
SB - IM
MH - Adolescent
MH - Adult
MH - Aged
MH - Aged, 80 and over
MH - Cardiac Rehabilitation/adverse effects/*methods
MH - Coronary Artery Disease/*rehabilitation
MH - Feasibility Studies
MH - Female
MH - *High-Intensity Interval Training/adverse effects
MH - Humans
MH - Male
MH - Middle Aged
MH - Time Factors
MH - Treatment Outcome
MH - Young Adult
PMC - PMC7489382
COIS- Conflict of Interest Disclosures: None reported.
EDAT- 2020/09/03 06:00
MHDA- 2022/01/14 06:00
PMCR- 2021/09/02
CRDT- 2020/09/03 06:00
PHST- 2020/09/03 06:00 [pubmed]
PHST- 2022/01/14 06:00 [medline]
PHST- 2020/09/03 06:00 [entrez]
PHST- 2021/09/02 00:00 [pmc-release]
AID - 2769884 [pii]
AID - hoi200061 [pii]
AID - 10.1001/jamacardio.2020.3511 [doi]
PST - ppublish
SO - JAMA Cardiol. 2020 Dec 1;5(12):1382-1389. doi: 10.1001/jamacardio.2020.3511.
PMID- 35952766
OWN - NLM
STAT- MEDLINE
DCOM- 20221216
LR - 20221221
IS - 1931-3543 (Electronic)
IS - 0012-3692 (Linking)
VI - 162
IP - 6
DP - 2022 Dec
TI - Effectiveness of a Long-term Home-Based Exercise Training Program in Patients
With COPD After Pulmonary Rehabilitation: A Multicenter Randomized Controlled
Trial.
PG - 1277-1286
LID - S0012-3692(22)01362-9 [pii]
LID - 10.1016/j.chest.2022.07.026 [doi]
AB - BACKGROUND: Most patients with COPD do not maintain exercise training after
pulmonary rehabilitation (PR). RESEARCH QUESTION: Does a 12-month home-based,
minimal-equipment strength training program after PR have an effect on dyspnea,
exercise capacity, and patient-reported outcomes in patients with COPD? STUDY
DESIGN AND METHODS: In a parallel-arm multicenter study across four Swiss PR
clinics, patients with COPD were allocated randomly (1:1 ratio) into an
intervention group (IG; home-based strength training program) or control group
(CG; usual care). The primary outcome was change in Chronic Respiratory
Questionnaire (CRQ) dyspnea scale score from baseline to 12Â months. Secondary
outcomes were change in exercise capacity (1-min sit-to-stand-test [1MSTST],
6-min walk test [6MWT]), health-related quality of life, exacerbations, and
symptoms. We assessed the IG's experience by interviews at study end. Main
analyses were based on the intention-to-treat approach, and adjusted linear
regression models were used. RESULTS: One hundred twenty-three patients with COPD
(IG, nÂ = 61; CG, nÂ = 62) were randomized, 61 of whom were women and whose mean Â±
SD age was 66.8 Â± 8.1 years and mean Â± SD FEV(1) was 39.3 Â± 15.3%Â predicted. One
hundred four participants completed 12Â months of follow-up (IG, n= 53; CG, n=
51). Of the 53 IG participants, 37 participants (70%) conducted the training
until study end. We found no difference in change in CRQ dyspnea scale score over
12Â months (adjusted mean difference, 0.28; 95%Â CI, -0.23 to 0.80; PÂ = .27). We
found moderate evidence for a difference in 1MSTST repetitions favoring the IG
(adjusted mean difference, 2.6; 95%Â CI, 0.22-5.03; PÂ = .033), but no evidence for
an effect in other outcomes. Seventy-nine percent of the IG reported positive
effects that they attributed to the training. INTERPRETATION: The home exercise
program had no effect on dyspnea, but improved 1MSTST performance and
patient-perceived fitness. The supported program was well accepted by patients
with COPD and may facilitate continued exercise training at home. TRIAL REGISTRY:
ClinicalTrials.gov; No.: NCT03461887; URL: www. CLINICALTRIALS: gov.
CI - Copyright Â© 2022 The Author(s). Published by Elsevier Inc. All rights reserved.
FAU - Frei, Anja
AU - Frei A
AD - Epidemiology, Biostatistics and Prevention Institute, University of Zurich,
Zurich, Switzerland. Electronic address: anja.frei@uzh.ch.
FAU - Radtke, Thomas
AU - Radtke T
AD - Epidemiology, Biostatistics and Prevention Institute, University of Zurich,
Zurich, Switzerland.
FAU - Dalla Lana, Kaba
AU - Dalla Lana K
AD - Epidemiology, Biostatistics and Prevention Institute, University of Zurich,
Zurich, Switzerland.
FAU - Brun, Patrick
AU - Brun P
AD - Berner Reha Zentrum, Heiligenschwendi, Switzerland.
FAU - Sigrist, Thomas
AU - Sigrist T
AD - Departement for Pulmonary Medicine, Klinik Barmelweid, Barmelweid, Switzerland.
FAU - Spielmanns, Marc
AU - Spielmanns M
AD - Department of Pulmonary Medicine, ZÃ¼rcher RehaZentren, Wald, Switzerland;
Department of Pulmonary Medicine, University Witten-Herdecke, Witten, Germany.
FAU - Beyer, Swantje
AU - Beyer S
AD - Department of Pneumology, Kantonsspital Winterthur, Winterthur, Switzerland.
FAU - Riegler, Thomas F
AU - Riegler TF
AD - Berner Reha Zentrum, Heiligenschwendi, Switzerland.
FAU - BÃ¼sching, Gilbert
AU - BÃ¼sching G
AD - Departement for Pulmonary Medicine, Klinik Barmelweid, Barmelweid, Switzerland.
FAU - Spielmanns, Sabine
AU - Spielmanns S
AD - Department of Pulmonary Medicine, ZÃ¼rcher RehaZentren, Wald, Switzerland.
FAU - Kunz, Ramona
AU - Kunz R
AD - Epidemiology, Biostatistics and Prevention Institute, University of Zurich,
Zurich, Switzerland.
FAU - Cerini, Tamara
AU - Cerini T
AD - Epidemiology, Biostatistics and Prevention Institute, University of Zurich,
Zurich, Switzerland.
FAU - Braun, Julia
AU - Braun J
AD - Epidemiology, Biostatistics and Prevention Institute, University of Zurich,
Zurich, Switzerland.
FAU - Tomonaga, Yuki
AU - Tomonaga Y
AD - Epidemiology, Biostatistics and Prevention Institute, University of Zurich,
Zurich, Switzerland.
FAU - Serra-Burriel, Miquel
AU - Serra-Burriel M
AD - Epidemiology, Biostatistics and Prevention Institute, University of Zurich,
Zurich, Switzerland.
FAU - Polhemus, Ashley
AU - Polhemus A
AD - Epidemiology, Biostatistics and Prevention Institute, University of Zurich,
Zurich, Switzerland.
FAU - Puhan, Milo A
AU - Puhan MA
AD - Epidemiology, Biostatistics and Prevention Institute, University of Zurich,
Zurich, Switzerland.
LA - eng
SI - ClinicalTrials.gov/NCT03461887
PT - Journal Article
PT - Multicenter Study
PT - Randomized Controlled Trial
DEP - 20220808
PL - United States
TA - Chest
JT - Chest
JID - 0231335
SB - IM
MH - Humans
MH - Female
MH - Middle Aged
MH - Aged
MH - Male
MH - *Quality of Life
MH - *Pulmonary Disease, Chronic Obstructive/complications
MH - Exercise Therapy
MH - Dyspnea/etiology
MH - Exercise Tolerance
MH - Exercise
OTO - NOTNLM
OT - COPD
OT - dyspnea
OT - effectiveness
OT - functional exercise capacity
OT - home-based exercise training
OT - long-term maintenance
OT - minimal equipment
OT - pulmonary rehabilitation
OT - quality of life
OT - randomized controlled trial
EDAT- 2022/08/12 06:00
MHDA- 2022/12/15 06:00
CRDT- 2022/08/11 19:33
PHST- 2022/02/11 00:00 [received]
PHST- 2022/06/30 00:00 [revised]
PHST- 2022/07/13 00:00 [accepted]
PHST- 2022/08/12 06:00 [pubmed]
PHST- 2022/12/15 06:00 [medline]
PHST- 2022/08/11 19:33 [entrez]
AID - S0012-3692(22)01362-9 [pii]
AID - 10.1016/j.chest.2022.07.026 [doi]
PST - ppublish
SO - Chest. 2022 Dec;162(6):1277-1286. doi: 10.1016/j.chest.2022.07.026. Epub 2022 Aug
8
PMID- 27409075
OWN - NLM
STAT- PubMed-not-MEDLINE
LR - 20191120
IS - 1472-6963 (Electronic)
IS - 1472-6963 (Linking)
VI - 16 Suppl 3
IP - Suppl 3
DP - 2016 Jul 6
TI - Proceedings of the 3rd IPLeiria's International Health Congress : Leiria,
Portugal. 6-7 May 2016.
PG - 200
LID - 10.1186/s12913-016-1423-5 [doi]
LID - 200
AB - S1 Health literacy and health education in adolescence Catarina Cardoso TomÃ¡s S2
The effect of a walking program on the quality of life and well-being of people
with schizophrenia Emanuel Oliveira, D. Sousa, M. Uba-Chupel, G. Furtado, C.
Rocha, A. Teixeira, P. Ferreira S3 Diagnosis and innovative treatments - the way
to a better medical practice Celeste Alves S4 Simulation-based learning and how
it is a high contribution Stefan Gisin S5 Formative research about acceptability,
utilization and promotion of a home fortification programme with micronutrient
powders (MNP) in the Autonomous Region of PrÃ­ncipe, SÃ£o TomÃ© and PrÃ­ncipe
Elisabete Catarino, Nelma Carvalho, Tiago Coucelo, LuÃ­s Bonfim, Carina Silva S6
Safety culture of the patient: a reflexion about the therapeutic approach on the
patient with vocal pathology DÃ©bora Franco S7 About wine, fortune cookies and
patient experience JesÃºs Alcoba GonzÃ¡lez O1 The psychological impact on the
emergency crews after the disaster event on February 20, 2010 Helena G. Jardim,
Rita Silva O2 Musculoskeletal disorders in midwives Cristina L. Baixinho, MÂª
Helena Presado, MÂª FÃ¡tima Marques, MÃ¡rio E. Cardoso O3 Negative childhood
experiences and fears of compassion: Implications for psychological difficulties
in adolescence Marina Cunha, Joana Mendes, Ana Xavier, Ana Galhardo, Margarida
Couto O4 Optimal age to give the first dose of measles vaccine in Portugal JoÃ£o
G. Frade, Carla Nunes, JoÃ£o R. Mesquita, Maria S. Nascimento, Guilherme GonÃ§alves
O5 Functional assessment of elderly in primary care ConceiÃ§Ã£o Castro, Alice
MÃ¡rtires, MÂª JoÃ£o Monteiro, ConceiÃ§Ã£o Rainho O6 Smoking and coronary events in a
population of Spanish health-care centre: An observational study Francisco P.
Caballero, Fatima M. Monago, Jose T. Guerrero, Rocio M. Monago, Africa P. Trigo,
Milagros L. Gutierrez, Gemma M. MilanÃ©s, Mercedes G. Reina, Ana G. Villanueva,
Ana S. PiÃ±ero, Isabel R. Aliseda, Francisco B. Ramirez O7 Prevalence of
musculoskeletal injuries in Portuguese musicians Andrea Ribeiro, Ana Quelhas,
ConceiÃ§Ã£o Manso O8 Hip fractures, psychotropic drug consumption and comorbidity
in patients of a primary care practice in Spain Francisco P. Caballero, Jose T.
Guerrero, Fatima M. Monago, Rafael B. Santos, Nuria R. Jimenez, Cristina G.
NuÃ±ez, Inmaculada R. Gomez, MÂª Jose L. Fernandez, Laura A. Marquez, Ana L.
Moreno, MÂª Jesus Tena Huertas, Francisco B. Ramirez O9 The role of self-criticism
and shame in social anxiety in a clinical SAD sample Daniel Seabra, MÂª CÃ©u
Salvador O10 Obstruction and infiltration: a proposal of a quality indicator
Luciene Braga, Pedro Parreira, Anabela Salgueiro-Oliveira, Cristina Arreguy-Sena,
Bibiana F. Oliveira, MÂª Adriana Henriques O11 Balance and anxiety and depression
symptoms in old age people Joana Santos, Sara Lebre, Alda Marques O12 Prevalence
of postural changes and risk factors in school children and adolescents in a
northern region (Porto) Clarinda Festas, Sandra Rodrigues, Andrea Ribeiro, JosÃ©
Lumini O13 Ischemic stroke vs. haemorrhagic stroke survival rate Ana G.
Figueiredo O14 Chronobiological factors as responsible for the appearance of
locomotor pathology in adolescents Francisco J. Hernandez-Martinez, Liliana
Campi, MÂª Pino Quintana-Montesdeoca, Juan F. Jimenez-Diaz, Bienvenida C.
Rodriguez-De-Vera O15 Risk of malnutrition in the elderly of BraganÃ§a Alexandra
Parente, MÂª Augusta Mata, Ana MÂª Pereira, AdÃ­lia Fernandes, Manuel BrÃ¡s O16 A
Lifestyle Educational Programme for primary care diabetic patients: the design of
a complex nursing intervention MÂª RosÃ¡rio Pinto, Pedro Parreira, Marta L. Basto,
Ana C. Rei, Lisete M. MÃ³nico O17 Medication adherence in elderly people Gilberta
Sousa, Clementina Morna, OtÃ­lia Freitas, GregÃ³rio Freitas, Ana Jardim, Rita
Vasconcelos O18 Hospitalization for cervical cancer of residents in the
metropolitan region of Porto Alegre, Southern Brazil, 2012 to 2014 Lina G. Horta,
Roger S. Rosa, LuÃ­s F. Kranz, Rita C. Nugem, Mariana S. Siqueira, Ronaldo Bordin
O19 Oncologic assistance of high complexity: evaluation of regulating accesses
Rosiane Kniess, Josimari T. Lacerda O20 Perceived barriers for using health care
services by the older population as seen by the social sector: findings from the
Vila Nova de Gaia Gerontological Plan Joana Guedes, Idalina Machado, Sidalina
Almeida, Adriano ZilhÃ£o, Helder Alves, Ã“scar Ribeiro O21 Sleep difficulties and
depressive symptoms in college students Ana P. Amaral, Ana Santos, Joana
Monteiro, MÂª Clara Rocha, Rui Cruz O22 Psychopathological symptoms and medication
use in higher education Ana P. Amaral, Marina LourenÃ§o, MÂª Clara Rocha, Rui Cruz
O23 Sexually transmitted diseases in higher education institutions Sandra
Antunes, VerÃ³nica MendonÃ§a, Isabel Andrade, NÃ¡dia OsÃ³rio, Ana Valado, Armando
Caseiro, AntÃ³nio Gabriel, Anabela C. Martins, Fernando Mendes O24 Alcohol
consumption and suicide ideation in higher education students LÃ­dia Cabral,
Manuela Ferreira, Amadeu GonÃ§alves O25 Quality of life in university students
Tatiana D. Luz, Leonardo Luz, Raul Martins O26 Male and female adolescent
antisocial behaviour: characterizing vulnerabilities in a Portuguese sample Alice
Morgado, Maria L. Vale-Dias O27 Risk factors for mental health in higher
education students of health sciences Rui Porta-Nova O28 International
classification of functioning disability and health as reflexive reasoning in
primary attention in health TÃ¢nia C. Fleig, Ã‰boni M. Reuter, Miriam B. Froemming,
Sabrina L. Guerreiro, Lisiane L. Carvalho O29 Risk factors and cardiovascular
disease in Portalegre Daniel Guedelha, P. Coelho, A. Pereira O30 Health status of
the elderly population living in Portalegre historic city centre: A longitudinal
study AntÃ³nio Calha, Raul Cordeiro O31 Studentâ€™s sleep in higher education: sleep
quality among students of the IPB Ana GonÃ§alves, Ana Certo, Ana GalvÃ£o, MÂª
Augusta Mata O32 Trend in mortality from cervical cancer in the metropolitan area
of FlorianÃ³polis, state of Santa Catarina, Brazil, 2000 to 2013 Aline Welter,
Elayne Pereira, Sandra Ribeiro, Marcia Kretzer O33 Adherence to treatment in the
elderly in an urban environment in Spain Juan-Fernando JimÃ©nez-DÃ­az, Carla
JimÃ©nez-RodrÃ­guez, Francisco-JosÃ© HernÃ¡ndez-MartÃ­nez, Bienvenida-Del-Carmen
RodrÃ­guez-De-Vera, Alexandre Marques-Rodrigues O34 Beira Baixa Blood Pressure
Study (Study PABB) PatrÃ­cia Coelho, Tiago Bernardes, Alexandre Pereira O35 Trends
in cervical cancer mortality statistics in Santa Catarina State, Brazil, by age
group and macro-region, from 2000 to 2013 PatrÃ­cia Sousa, JoÃ£o G. Filho, Nazare
Nazario, Marcia Kretzer O36 Sleep problems among Portuguese adolescents: a public
health issue Odete Amaral, AntÃ³nio Garrido, NÃ©lio Veiga, Carla Nunes, Ana R.
Pedro, Carlos Pereira O37 Association between body fat and health-related quality
of life in patients with type 2 diabetes AntÃ³nio Almeia, Helder M. Fernandes,
Carlos Vasconcelos, Nelson Sousa, Victor M. Reis, M. JoÃ£o Monteiro, Romeu Mendes
O38 Therapy adherence and polypharmacy in non-institutionalized elderly from
Amares county, Portugal Isabel C. Pinto, TÃ¢nia Pires, JoÃ£o Gama O39 Prevalence of
surgical site infection in adults at a hospital unit in the North of Portugal
Vera Preto, Norberto Silva, Carlos MagalhÃ£es, Matilde Martins O40 Frailty
phenotype in old age: implications to intervention Mafalda Duarte, ConstanÃ§a
PaÃºl, IgnÃ¡cio MartÃ­n O41 Portuguese women: sexual symptoms in perimenopause
Arminda A. Pinheiro O42 Predictive ability of the Perinatal Depression Screening
and Prevention Tool â€“ preliminary results of the categorical approach Sandra
Xavier, Julieta Azevedo, Elisabete Bento, Cristiana Marques, Mariana Marques,
AntÃ³nio Macedo, Ana T. Pereira O43 Aging and muscle strength in patients with
type 2 diabetes: cross sectional analysis JosÃ© P. Almeida, AntÃ³nio Almeida,
Josiane Alves, Nelson Sousa, Francisco Saavedra, Romeu Mendes O44 Accessibility
of the elderly in the prevention of hypertension in a family health unit Ana S.
Maia, Michelle T. Oliveira, Anderson R. Sousa, Paulo P. Ferreira, Luci S. Lopes,
Eujcely C. Santiago O45 Community Health screenings and self-reported chronic
diseases SÃ­lvia Monteiro, Ã‚ngelo Jesus, Armanda ColaÃ§o, AntÃ³nio Carvalho, Rita P.
Silva, Agostinho Cruz O46 Evaluation of indoor air quality in Kindergartens Ana
Ferreira, Catarina Marques, JoÃ£o P. Figueiredo, Susana PaixÃ£o O47 Atmospheric
exposure to chemical agents under the occupational activity of pathology
technicians Ana Ferreira, Carla Lopes, Fernando Moreira, JoÃ£o P. Figueiredo O48
Occupational exposure to air pollutants in night entertainment venues workers Ana
Ferreira, Diana Ribeiro, Fernando Moreira, JoÃ£o P. Figueiredo, Susana PaixÃ£o O49
Beliefs and attitudes of young people towards breastfeeding Telma Fernandes,
Diogo Amado, JÃ©ssica Leal, Marcelo Azevedo, SÃ³nia Ramalho O50 Profiling informal
caregivers: surveying needs in the care of the elderly Catarina Mangas, Jaime
Ribeiro, Rita GonÃ§alves O51 Visual health in teenagers AmÃ©lia F Nunes, Ana R.
Tuna, Carlos R. Martins, Henriqueta D. Forte O52 Amenable mortality and the
geographic accessibility to healthcare in Portugal ClÃ¡udia Costa, JosÃ© A.
TenedÃ³rio, Paula Santana O53 Bacterial contamination of door handles in a SÃ£o
Paulo See Metropolitan Cathedral public restrooms in Brazil J. A. Andrade, J. L.
Pinto, C. Campofiorito, S. Nunes, A. Carmo, A. Kaliniczenco, B. Alves, F. Mendes,
C. Jesus, F. Fonseca, F. Gehrke O54 Adherence of patients to rehabilitation
programmes Carlos Albuquerque, Rita Batista, Madalena Cunha, AntÃ³nio Madureira,
OlivÃ©rio Ribeiro, Rosa Martins O55 Prevalence of malnutrition among Portuguese
elderly living in nursing homes: preliminary results of the PEN-3S project Teresa
Madeira, Catarina Peixoto-PlÃ¡cido, Nuno Santos, Osvaldo Santos, Astrid Bergland,
Asta Bye, Carla Lopes, Violeta AlarcÃ£o, Beatriz GoulÃ£o, Nuno MendonÃ§a, Paulo
Nicola, JoÃ£o G. Clara O56 Relation between emotional intelligence and mental
illness in health students JoÃ£o Gomes, Ana Querido, Catarina TomÃ¡s, Daniel
Carvalho, Marina Cordeiro P1 Fall risk factors in people older than 50Â years old
â€“ a pilot report Marlene C. Rosa, Alda Marques P2 What about the Portuguese
oldest old? A global overview using census data Daniela BrandÃ£o, Ã“scar Ribeiro,
Lia AraÃºjo, ConstanÃ§a PaÃºl P3 Prevalence of injuries in senior amateur volleyball
athletes in Alentejo and Algarve clubs, Portugal: factors associated Beatriz
Minghelli, Sylvina Richaud P4 Shame feelings and quality of life: the role of
acceptance and decentring Ana L. Mendes, Joana Marta-SimÃµes, InÃªs A. Trindade,
ClÃ¡udia Ferreira P5 Assessment of social support during deployment in portuguese
colonial war veterans Teresa Carvalho, Marina Cunha, JosÃ© Pinto-Gouveia P6
Hospitalization for acute viral bronchiolitis of residents in the metropolitan
region of Porto Alegre, Southern Brazil, 2012 to 2014 Morgana C. Fernandes, Roger
S. Rosa, Rita C. Nugem, LuÃ­s F. Kranz, Mariana S. Siqueira, Ronaldo Bordin P7
Falls-risk screening â€“ an opportunity for preventing falls in the elderly from
Nordeste Anabela C. Martins, Anabela Medeiros, Rafaela Pimentel, Andreia
Fernandes, Carlos MendonÃ§a, Isabel Andrade, Susana Andrade, Ruth L. Menezes P8
Aging provokes chronodisruption in mature people in temperature circadian rhythm
Rafael Bravo, Marta Miranda, Lierni Ugartemendia, JosÃ© MÂª Tena, Francisco L.
PÃ©rez-Caballero, Lorena Fuentes-Broto, Ana B. RodrÃ­guez, Barriga Carmen P9 The
influence of climate and pollution factors in dengue cases of great ABC region,
SÃ£o Paulo M. A. Carneiro, J. N. Domingues, S. PaixÃ£o, J. Figueiredo, V. B.
Nascimento, C. Jesus, F Mendes, F. Gehrke, B. Alves, L. Azzalis, F. Fonseca P10
Visual function and impact of visual therapy in children with learning
disabilities: a pilot study Ana R. Martins, AmÃ©lia Nunes, Arminda Jorge P11
Edentulism and the need of oral rehabilitation among institutionalized elderly
NÃ©lio Veiga, Ana Amorim, AndrÃ© Silva, Liliana Martinho, LuÃ­s Monteiro, Rafael
Silva, Carina Coelho, Odete Amaral, InÃªs Coelho, Carlos Pereira, AndrÃ© Correia
P12 Therapy adherence of outpatients in the pharmacy services of a hospital unit
Diana Rodrigues, NÃ­dia Marante, Pedro Silva, Sara Carvalho, AndrÃ© Rts Araujo,
Maximiano Ribeiro, Paula Coutinho, Sandra Ventura, FÃ¡tima Roque P13 Universal
access and comprehensive care of oral health: an availability study Cristina
Calvo, Manoela Reses P14 Is the respiratory function of children a predictor of
air quality? Coimbra as a case study Jorge Conde, Ana Ferreira, JoÃ£o Figueiredo
P15 Meaning-in-life of college students David Silva, LuÃ­s SeiÃ§a, Raquel Soares,
Ricardo MourÃ£o, Teresa Kraus O57 Training needs for nurses in palliative care Ana
C. Abreu, JosÃ© M. Padilha, JÃºlia M. Alves O58 Impact of computerized information
systems in the global nursesâ€™ workload: nursesâ€™ perceptions and real-time Paulino
Sousa, Manuel Oliveira, Joana Sousa O59 The perspective of health care
professionals on self-care in hereditary neurodegenerative disease: a qualitative
study SÃ³nia Novais, Felismina Mendes O60 Contribution for health-related physical
fitness reference values in healthy adolescents Joana Pinto, Joana Cruz, Alda
Marques School of Health Sciences, University of Aveiro, 3810-193 Aveiro,
Portugal O61 Perception of learning, satisfaction and self-efficacy of nursing
students about High-Fidelity Simulation Hugo Duarte, Maria Dos Anjos Dixe, Pedro
Sousa O62 Analysis of statements of diagnosis about health deviation in self-care
requisites customized in a Nursing Practice Support System (SAPEÂ®): Management of
therapeutic regimen InÃªs Cruz, Fernanda Bastos, Filipe Pereira O63 Hybrid
management and hospital governance: doctors and nurses as managers Francisco L.
Carvalho, Teresa T. Oliveira, VÃ­tor R. Raposo O64 Time management in health
professionals ConceiÃ§Ã£o Rainho, JosÃ© C. Ribeiro, Isabel Barroso, VÃ­tor Rodrigues
O65 Financial rewards and wellbeing in primary health care Carmo Neves, Teresa C.
Oliveira O66 Patient safety promotion in the operating room BÃ¡rbara Oliveira, MÂª
Carminda Morais, Pilar Baylina O67 Difficulties and needs of pre-graduate nursing
students in the area of Geriatrics/Gerontology RogÃ©rio Rodrigues, Zaida Azeredo,
CorÃ¡lia Vicente O68 Teaching and learning sexuality in nursing education HÃ©lia
Dias, Margarida Sim-Sim O69 Entrepreneurial Motivations Questionnaire: AFC and
CFA in academy Pedro Parreira, Anabela Salgueiro-Oliveira, AmÃ©lia Castilho, Rosa
Melo, JoÃ£o Graveto, JosÃ© Gomes, Marina Vaquinhas, Carla Carvalho, Lisete MÃ³nico,
Nuno Brito O70 Nursing intervention to patient with Permanent Pacemakers and
Implantable Cardioverter Defibrillators: a qualitative analysis Cassilda
Sarroeira, JosÃ© Amendoeira, FÃ¡tima Cunha, Anabela CÃ¢ndido, PatrÃ­cia Fernandes,
Helena R. Silva, Elsa Silva O71 Alcohol consumption among nursing students: where
does education fail? Isabel Barroso, Leila Lapa, Cristina Antunes O72 Labour
stress in nursing Ana GonÃ§alves, Ana GalvÃ£o, MÂª JosÃ© Gomes, Susana R. Escanciano
O73 The influence of safe staff nursing in patient satisfaction with nursing care
Maria Freitas, Pedro Parreira, JoÃ£o MarÃ´co O74 Intention to use eHealth
strategies with nursing students Ana R. Fernandes, Cremilde Cabral, Samuel Alves,
Pedro Sousa O75 Community Based Mental Health: contributions of an
interdisciplinary international program for students in higher health education
AntÃ³nio Ferreira, Fernanda PrÃ­ncipe, Ulla-Maija SeppÃ¤nen, Margarida Ferreira,
Maribel Carvalhais, Marilene Silva O76 Study of satisfaction at work of graduates
in nursing: 2002-2014 Manuela Ferreira, Joana Silva, JÃ©ssica Neves, Diana Costa,
Bruno Santos, Soraia Duarte O77 Health professionalsâ€™ attitudes towards
breastfeeding SÃ­lvia Marques, SÃ³nia Ramalho, Isabel Mendes O78 Continuity of
nursing care to person with type 2 diabetes Clarisse Louro, Eva Menino, Maria
Dixe, Sara S. Dias O79 Stigma toward mental illness among future health
professionals Marina Cordeiro, Catarina TomÃ¡s, Ana Querido, Daniel Carvalho, JoÃ£o
Gomes O80 Working with fears and anxieties of medical students in search of a
humanized care Frederico C. Valim, Joyce O. Costa, LÃºcia G. Bernardes P16
Surgical paediatrics patientsâ€™ psycho prophylaxis at a teaching hospital Helena
Prebianchi P17 Patient-perceived outcomes in physiotherapy â€“ a pilot study
Marlene Cristina Rosa P18 Building competencies for managers in nursing Narcisa
GonÃ§alves, Maria M. Martins, Paulina Kurcgant P19 Theoretical basis underlying
physiotherapy practice in stroke rehabilitation AndrÃ© Vieira P20 When the
life-cycle ends: the nurseâ€™s confrontation with death Sandrina Bento, SÃ©rgio
Deodato, Isabel Rabiais P21 Nursing studentsâ€™ opinion about the supervision
relationship during their first clinical experience Laura Reis P22 Nursing
Relational Laboratory: Pedagogical, dialogic and critical project Ana Torres,
SÃ©rgio Soares, Margarida Ferreira, Pedro GraÃ§a P23 Job satisfaction of
bioscientists at a Lisbon hospital CÃ©u LeitÃ£o, Renato Abreu, Fernando BellÃ©m, Ana
Almeida, Edna Ribeiro-Varandas, Ana Tavares P24 Sociodemographic and professional
profile of nurses and its relation with the importance of family in nursing
practices JoÃ£o G. Frade, Carolina Henriques, Eva Menino, Clarisse Louro, CÃ©lia
JordÃ£o P25 Professional satisfaction of rehabilitation nurses Sofia Neco,
Carminda Morais, Pedro Ferreira P26 The person living with a stoma: the
formalization of knowledge in nursing Carla R. Silva, Alice Brito, AntÃ³nia Silva
P27 Validation of the Portuguese versions of the nursing studentsâ€™ perceptions of
learning and learner satisfaction with simulation tool Hugo Duarte, Maria Dos
Anjos Dixe, Pedro Sousa P28 Physiotherapistsâ€™ perceived knowledge on technologies
for electronic health records for physiotherapy Gabriela Postolache, Raul
Oliveira, Isabel Moreira, LuÃ­sa Pedro, SÃ³nia Vicente, Samuel Domingos, Octavian
Postolache P29 Quality of life and physical activity of medicine undergraduate
students in the University of Southern Santa Catarina, Brazil Darlen Silva, JoÃ£o
G. Filho, Nazare Nazario, Marcia Kretzer, Dulcineia Schneider P30 The curricular
skills for decision making education in a Nursing Degree FÃ¡tima M. Marques P31
Effect of nursesâ€™ mobilization in satisfaction at work and turnover: An empirical
study in the hospital setting Pedro Parreira, Carla Carvalho, Lisete M. MÃ³nico,
Carlos Pinto, Sara Vicente, SÃ£o JoÃ£o Breda P32 Entrepreneurial skills of students
of polytechnic higher education in Portugal: Business influences JosÃ© H. Gomes,
Rosa Melo, Pedro Parreira, Anabela Salgueiro, JoÃ£o Graveto, Marina Vaquinhas,
AmÃ©lia Castilho P33 Design and assessment of e-learning modules for Pharmacology
Ã‚ngelo Jesus, Nuno Duarte, JosÃ© C. Lopes, HÃ©lder Nunes, Agostinho Cruz P34
Perspective of nurses involved in an action-research study on the changes
observed in care provision: results from a focus group Anabela
Salgueiro-Oliveira, Pedro Parreira, Marta L. Basto, Luciene M. Braga P35 Use of
peer feedback by nursing students during clinical training: teacherâ€™s perception
AntÃ³nio Ferreira, Beatriz AraÃºjo, JosÃ© M. Alves, Margarida Ferreira, Maribel
Carvalhais, Marilene Silva, SÃ³nia Novais P36 Whatâ€™s new on endotracheal
suctioning recommendations Ana S. Sousa, CÃ¢ndida Ferrito P37 Assessment of the
nurses satisfaction on the Central Region of Portugal Pedro L. Ferreira,
Alexandre Rodrigues, Margarida Ferreira, Isabel Oliveira P38 Study of graduateâ€™s
satisfaction with the school of nursing Manuela Ferreira, JÃ©ssica Neves, Diana
Costa, Soraia Duarte, Joana Silva, Bruno Santos P39 Partnership between the
school of nursing and the hospital: SupervisorsÂ´ perspectives Cristina Martins,
Ana P. Macedo, Odete AraÃºjo, ClÃ¡udia Augusto, FÃ¡tima Braga, Lisa Gomes, Maria A.
Silva, Rafaela RosÃ¡rio P40 Coping strategies of college students LuÃ­s Pimenta,
Diana Carreira, PatrÃ­cia Teles, Teresa Barros P41 Emotional intelligence and
mental health stigma in health students Catarina TomÃ¡s, Ana Querido, Daniel
Carvalho, JoÃ£o Gomes, Marina Cordeiro P42 Stigma of mental health assessment:
Comparison between health courses Daniel Carvalho, Ana Querido, Catarina TomÃ¡s,
JoÃ£o Gomes, Marina Cordeiro O81 Short- and long-term effects of pulmonary
rehabilitation in mild COPD Cristina JÃ¡come, Alda Marques O82 Phonological
awareness programme for preschool children Sylvie Capelas, Andreia Hall, Dina
Alves, Marisa Lousada O83 REforma ATIVA: An efficient health promotion program to
be implemented during retirement MÂª Helena Loureiro, Ana Camarneiro, Margarida
Silva, Aida Mendes, Ana Pedreiro O84 Intervention for men who batter women, a
case report Anne G.Silva, Elza S. Coelho O85 Immediate effects of Bowen Therapy
on muscle tone and flexibility FlÃ¡vio Melo, Fernando Ribeiro, Rui Torres, Rui
Costa O86 Predictive equation for incremental shuttle walk test in adolescents
TÃ¢nia Pinho, Cristina JÃ¡come, Alda Marques O87 Life satisfaction and
psychopathology in institutionalized elderly people: The results of an adapted
Mindfulness-Based Stress Reduction program BÃ¡rbara Cruz, Daniel Seabra, Diogo
Carreira, Maria Ventura O88 Outcome changes in COPD rehabilitation: exploring the
relationship between physical activity and health-related outcomes Joana Cruz,
Dina Brooks, Alda Marques O89 Assessing the effectiveness of a Complex Nursing
Intervention M RosÃ¡rio Pinto, Pedro Parreira, Marta Lima-Basto, Miguel Neves,
Lisete M. MÃ³nico O90 Psychotherapeutic intervention in addiction disorders:
Change in psychopathological symptoms and emotional states Carla Bizarro, Marina
Cunha, Ana Galhardo, Couto Margarida, Ana P. Amorim, Eduardo Silva O91 Economic
impact of a nursing intervention program to promote self-management in COPD
Susana Cruz, JosÃ© M. Padilha, Jorge Valente O92 Multimodal acute pain management
during uterine artery embolization in treatment of uterine myomas JosÃ© T.
Guerrero, Francisco P. Caballero, Rafael B. Santos, Estefania P. Gonzalez, FÃ¡tima
M. Monago, Lierni U. Ugalde, Marta M. VÃ©lez, Maria J. Tena O93 Fluid
administration strategies in major surgery: Goal-directed therapy JosÃ© T.
Guerrero, Rafael Bravo, Francisco L. PÃ©rez-Caballero, Isabel A. Becerra, MÂª
Elizabeth Agudelo, Guadalupe Acedo, Roberto Bajo O94 Development and
implementation of a self-management educational programme using lay-ledâ€™s in
adolescents Spina Bifida: A pilot study Isabel Malheiro, Filomena Gaspar, LuÃ­sa
Barros O95 Influence of chair-based yoga exercises on salivary anti-microbial
proteins in institutionalized frail-elderly women: a preliminary study Guilherme
Furtado, Mateus Uba-Chupel, Mariana Marques, LuÃ­s Rama, Margarida Braga, JosÃ© P.
Ferreira, Ana MÂª Teixeira O96 High intensity interval training vs moderate
intensity continuous training impact on diabetes 2 JoÃ£o Cruz, Tiago Barbosa,
Ã‚ngela SimÃµes, LuÃ­s Coelho O97 Family caregiver of people with pressure ulcer:
Nursing intervention plan Alexandre Rodrigues, Juan-Fernando JimÃ©nez-DÃ­az,
Francisco Martinez-HernÃ¡ndez, Bienvenida Rodriguez-De-Vera, Pedro Ferreira,
Alexandrina Rodrigues O98 Chronic effects of exercise on motor memory
consolidation in elderly people AndrÃ© Ramalho, JoÃ£o Petrica, Pedro Mendes, JoÃ£o
Serrano, InÃªs Santo, AntÃ³nio Rosado O99 Impression cytology of the ocular
surface: Collection technique and sample processing Paula MendonÃ§a, KÃ¡tia Freitas
O100 Does sport practice affect the reaction time in neuromuscular activity? Dora
Ferreira, AntÃ³nio Brito, Renato Fernandes O101 Efficiency of the enteral
administration of fibbers in the treatment of chronic obstipation Sofia Gomes,
Fernando Moreira, ClÃ¡udia Pinho, Rita Oliveira, Ana I. Oliveira O102 Fast
decalcifier in compact bone and spongy bone Paula MendonÃ§a, Ana P. Casimiro,
PatrÃ­cia Martins, Iryna Silva O103 Health promotion in the elderly â€“ Intervention
project in dementia Diana Evangelista O104 Prevention of musculoskeletal
disorders through an exercise protocol held in labour context Catarina LeitÃ£o,
FÃ¡bia Velosa, NÃ©lio Carecho, LuÃ­s Coelho O105 Knowledge of teachers and other
education agents on diabetes type 1: Effectiveness of an intervention program Eva
Menino, Anjos Dixe, Helena Catarino, FÃ¡tima Soares, Ester Gama, Clementina Gordo
O106 Treatment of diabetic peripheral neuropathic pain: a systematic review of
clinical trials of phase II and III Eliana Moreira, Cristiana MidÃµes, Marlene
Santos O107 New drugs for osteoporosis treatment: Systematic review of clinical
trials of phase II and III Sara Machado, VÃ¢nia P. Oliveira, Marlene Santos O108
Promoting hope at the end of life: Effectiveness of an Intervention Programme Ana
Querido, Anjos Dixe, Rita Marques, Zaida Charepe P43 Psychomotor therapy effects
on adaptive behaviour and motor proficiency of adults with intellectual
disability Ana Antunes, Sofia Santos P44 The effect of exercise therapy in
multiple sclerosis â€“ a single study case Marlene C. Rosa P45 Physical condition
and self-efficacy in people with fall risk â€“ a preliminary study Marlene C. Rosa,
Silvana F. Marques P46 Shock waves: their effectiveness in improving the symptoms
of calcifying tendinitis of the shoulder Beatriz Minghelli, EulÃ¡lia Caro P47
Pacifier â€“ construction and pilot application of a parenting intervention for
parents of babies until six months in primary health care MÂª JosÃ© LuÃ­s, Teresa
BrandÃ£o P48 The influence of Motor Imagery in fine motor skills of individuals
with disabilities Pedro Mendes, Daniel Marinho, JoÃ£o Petrica, Diogo Monteiro, Rui
Paulo, JoÃ£o Serrano, InÃªs Santo P49 Evaluation of the effects of a walking
programme on the fall risk factors in older people â€“ a longitudinal pilot study
Lina Monteiro, FÃ¡tima Ramalho, Rita Santos-Rocha, SÃ³nia Morgado, Teresa Bento P50
Nursing intervention programme in lifestyles of adolescents Gilberta Sousa,
OtÃ­lia Freitas, Isabel Silva, GregÃ³rio Freitas, Clementina Morna, Rita
Vasconcelos P51 The person submitted to hip replacement rehabilitation, at home
Tatiana Azevedo, Salete Soares, Jacinta Pisco P52 Effects of Melatonin use in the
treatment of neurovegetative diseases Paulo P. Ferreira, Efrain O. Olszewer,
Michelle T. Oliveira, Anderson R. Sousa, Ana S. Maia, SebastiÃ£o T. Oliveira P53
Review of Phytotherapy and other natural substances in alcohol abuse and
alcoholism Erica Santos, Ana I. Oliveira, Carla Maia, Fernando Moreira, Joana
Santos, Maria F. Mendes, Rita F. Oliveira, ClÃ¡udia Pinho P54 Dietary programme
impact on biochemical markers in diabetics: systematic review Eduarda Barreira,
Ana Pereira, Josiana A. Vaz, AndrÃ© Novo P55 Biological approaches to knee
osteoarthritis: platelet-rich plasma and hyaluronic acid LuÃ­s D. Silva, Bruno
Maia, Eduardo Ferreira, Filipa Pires, Renato Andrade, LuÃ­s Camarinha P56
Platelet-rich plasma and hyaluronic acid intra-articular injections for the
treatment of ankle osteoarthritis LuÃ­s D. Silva, Bruno Maia, Eduardo Ferreira,
Filipa Pires, Renato Andrade, LuÃ­s Camarinha P57 The impact of preventive
measures in the incidence of diabetic foot ulcers: a systematic review Ana F.
CÃ©sar, Mariana PoÃ§o, David Ventura, Raquel Loura, Pedro Gomes, Catarina Gomes,
ClÃ¡udia Silva, Elsa Melo, JoÃ£o Lindo P58 Dating violence among young adolescents
Joana Domingos, Zaida Mendes, Susana Poeta, Tiago Carvalho, Catarina TomÃ¡s,
Helena Catarino, MÂª Anjos Dixe P59 Physical activity and motor memory in pedal
dexterity AndrÃ© Ramalho, AntÃ³nio Rosado, Pedro Mendes, Rui Paulo, InÃªs Garcia,
JoÃ£o Petrica P60 The effects of whole body vibration on the electromyographic
activity of thigh muscles Sandra Rodrigues, Rui Meneses, Carlos Afonso, LuÃ­s
Faria, AdÃ©rito Seixas P61 Mental health promotion in the workplace Marina
Cordeiro, Paulo Granjo, JosÃ© C. Gomes P62 Influence of physical exercise on the
self-perception of body image in elderly women: A systematic review of
qualitative studies Nelba R. Souza, Guilherme E. Furtado, Saulo V. Rocha, Paula
Silva, Joana Carvalho O109 Psychometric properties of the Portuguese version of
the Ã‰xamen Geronto-Psychomoteur (P-EGP) Marina Ana Morais, Sofia Santos, Paula
Lebre, Ana Antunes O110 Symptoms of depression in the elderly population of
Portugal, Spain and Italy AntÃ³nio Calha O111 Emotion regulation strategies and
psychopathology symptoms: A comparison between adolescents with and without
deliberate self-harm Ana Xavier, Marina Cunha, JosÃ© Pinto-Gouveia O112 Prevalence
of physical disability in people with leprosy Liana Alencar, Madalena Cunha,
AntÃ³nio Madureira O113 Quality of life and self-esteem in type 1 and type 2
diabetes mellitus patients Ilda Cardoso, Ana Galhardo, Fernanda Daniel, VÃ­tor
Rodrigues O114 Cross-cultural comparison of gross motor coordination in children
from Brazil and Portugal Leonardo Luz, Tatiana Luz, MaurÃ­cio R. Ramos, Dayse C.
Medeiros, Bruno M. Carmo, AndrÃ© Seabra, Cristina Padez, Manuel C. Silva O115
Electrocardiographic differences between African and Caucasian people AntÃ³nio
Rodrigues, PatrÃ­cia Coelho, Alexandre Coelho O116 Factors associated with
domestic, sexual and other types of violence in the city of PalhoÃ§a - Brazil
Madson Caminha, Filipe Matheus, Elenice Mendes, Jony Correia, Marcia Kretzer O117
Tinnitus prevalence study of users of a hospital of public management - Spain
Francisco J. Hernandez-Martinez, Juan F. Jimenez-Diaz, Bienvendida C.
Rodriguez-De-Vera, Carla Jimenez-Rodriguez, Yadira Armas-Gonzalez O118
Difficulties experienced by parents of children with diabetes mellitus of
preschool age in therapeutic and nutritional management CÃ¡tia Rodrigues, Rosa
Pedroso O119 E-mental health - â€œnice to haveâ€ or â€œmust haveâ€? Exploring the
attitudes towards e-mental health in the general population Jennifer
ApolinÃ¡rio-Hagen, Viktor Vehreschild O120 Violence against children and
adolescents and the role of health professionals: Knowing how to identify and
care Milene Veloso, Celina MagalhÃ£es, Isabel Cabral, Maira Ferraz O121 Marital
violence. A study in the Algarve population Filipe Nave, EmÃ­lia Costa, Filomena
Matos, JosÃ© Pacheco O122 Clinical factors and adherence to treatment in ischemic
heart disease AntÃ³nio Dias, Carlos Pereira, JoÃ£o Duarte, Madalena Cunha, Daniel
Silva O123 Can religiosity improve optimism in participants in states of illness,
when controlling for life satisfaction? Lisete M. MÃ³nico, Valentim R. Alferes, MÂª
SÃ£o JoÃ£o BrÃªda, Carla Carvalho, Pedro M. Parreira O124 Empowerment, knowledge and
quality of life of people with diabetes type 2 in the Alto Minho Health Local
Unit MÂª Carminda Morais, Pedro Ferreira, Rui Pimenta, JosÃ© Boavida O125
Antihypertensive therapy adherence among hypertensive patients from BraganÃ§a
county, Portugal Isabel C. Pinto, TÃ¢nia Pires, Catarina Silva O126 Subjective
perception of sexual achievement - An exploratory study on people with overweight
Maria Ribeiro, Maria Viega-Branco, Filomena Pereira, Ana MÂª Pereira O127 Physical
activity level and associated factors in hypertensive individuals registered in
the family health strategy of a basic health unit from the city of PalhoÃ§a, Santa
Catarina, Brazil FabrÃ­cia M. Almeida, Gustavo L. Estevez, Sandra Ribeiro, Marcia
R. Kretzer O128 Perception of functional fitness and health in
non-institutionalised elderly from rural areas Paulo V. JoÃ£o, Paulo Nogueira,
Sandra Novais, Ana Pereira, Lara Carneiro, Maria Mota O129 Medication adherence
in patients with type 2 diabetes mellitus treated at primary health care in
Coimbra Rui Cruz, Luiz Santiago, Carlos Fontes-Ribeiro O130 Multivariate
association between body mass index and multi-comorbidities in elderly people
living in low socio-economic status context Guilherme Furtado, Saulo V. Rocha,
AndrÃ© P. Coutinho, JoÃ£o S. Neto, LÃ©lia R. Vasconcelos, Nelba R. Souza, EstÃ©lio
Dantas O131 Metacognition, rumination and experiential avoidance in Borderline
Personality Disorder Alexandra Dinis, SÃ©rgio Carvalho, Paula Castilho, JosÃ©
Pinto-Gouveia O132 Health issues in a vulnerable population: nursing consultation
in a public bathhouse in Lisbon Alexandra Sarreira-Santos, AmÃ©lia Figueiredo,
Lurdes Medeiros-Garcia, Paulo Seabra O133 The perception of quality of life in
people with multiple sclerosis accompanied in External Consultation of the Local
Health Unit of Alto Minho Rosa Rodrigues, MÂª Carminda Morais, Paula O. Fernandes
O134 Representation of interaction established between immigrant women and nurse
during pregnancy to postpartum, from the perspective of immigrant women ConceiÃ§Ã£o
Santiago, MÂª Henriqueta Figueiredo, Marta L. Basto O135 Illness perceptions and
medication adherence in hypertension Teresa GuimarÃ£es, AndrÃ© Coelho, Anabela
GraÃ§a, Ana M. Silva, Ana R. Fonseca O136 A Portuguese study on adultsâ€™ intimate
partner violence, interpersonal trust and hope Luz Vale-Dias, BÃ¡rbara Minas,
Graciete Franco-Borges P63 QOLâ€™ predictors of people with intellectual disability
and general population Cristina SimÃµes, Sofia Santos P64 Content validation of
the Communication Disability Profile (CDP) - Portuguese Version Ana Serra, Maria
Matos, LuÃ­s Jesus P65 Study of biochemical and haematological changes in football
players Ana S. Tavares, Ana Almeida, CÃ©u LeitÃ£o, Edna Varandas, Renato Abreu,
Fernando BellÃ©m P66 Body image dissatisfaction in inflammatory bowel disease:
exploring the role of chronic illness-related shame InÃªs A. Trindade, ClÃ¡udia
Ferreira, JosÃ© Pinto-Gouveia, Joana Marta-SimÃµes P67 Obesity and sleep in the
adult population - a systematic review Odete Amaral, Cristiana Miranda, Pedro
GuimarÃ£es, Rodrigo GonÃ§alves, NÃ©lio Veiga, Carlos Pereira P68 Frequency of
daytime sleepiness and obstructive sleep apnea risk in COPD patients TÃ¢nia C.
Fleig, Elisabete A. San-Martin, CÃ¡ssia L. Goulart, Paloma B. Schneiders, Natacha
F. Miranda, Lisiane L. Carvalho, Andrea G. Silva P69 Working with
immigrant-origin clients: discourses and practices of health professionals Joana
Topa, ConceiÃ§Ã£o Nogueira, Sofia Neves P70 Systemic Lupus Erythematosus â€“ what are
audiovestibular changes? Rita Ventura, Cristina NazarÃ© P71 Mental disorders in
the oldest old: findings from the Portuguese national hospitalization database
Daniela BrandÃ£o, Alberto Freitas, Ã“scar Ribeiro, ConstanÃ§a PaÃºl P72 Recurrence
analysis in postural control in children with cerebral palsy Cristiana MercÃª,
Marco Branco, Pedro Almeida, Daniela Nascimento, Juliana Pereira, David Catela
P73 The experience of self-care in the elderly with COPD: contributions to
reflect proximity care Helga Rafael P74 Culturally competent nurses: managing
unpredictability in clinical practice with immigrants Alcinda C. Reis O137
Paediatric speech and language screening: An instrument for health professionals
Ana Mendes, Ana R. Valente, Marisa Lousada O138 Anthropometric and nutritional
assessment in bodybuilders Diana Sousa, Ana L. Baltazar, MÂª Helena Loureiro O139
Computerized adventitious respiratory sounds in children with lower respiratory
tract infections Ana Oliveira, JosÃ© AparÃ­cio, Alda Marques O140 Role of
computerized respiratory sounds as a marker in LRTI Alda Marques, Ana Oliveira,
Joana Neves, Rodrigo Ayoub O141 Confirmatory factor analysis of the Personal
Wellbeing Index in people with chronic kidney disease LuÃ­s Sousa, Cristina
Marques-Vieira, Sandy Severino, Helena JosÃ© O142 Phonological awareness skills in
school aged children InÃªs Cadorio, Marisa Lousada O143 Assessment of early
memories of warmth and safeness in interaction with peers: its relationship with
psychopathology in adolescence Marina Cunha, Diogo Andrade, Ana Galhardo,
Margarida Couto O144 The molecular effects induced by single shot irradiation on
a diffuse large B cell lymphoma cell line Fernando Mendes, CÃ¡tia Domingues,
Susann Schukg, Ana M. Abrantes, Ana C. GonÃ§alves, Tiago Sales, Ricardo Teixo,
Rita Silva, JÃ©ssica Estrela, Mafalda Laranjo, JoÃ£o Casalta-Lopes, Clara Rocha,
Paulo C. SimÃµes, Ana B. Sarmento-Ribeiro, MÂª Filomena Botelho, Manuel S. Rosa
O145 Morpho-functional characterization of cardiac chambers by Transthoracic
Echocardiography, in young athletes of gymnastics competition VirgÃ­nia Fonseca,
Diogo ColaÃ§o, Vanessa Neves O146 Prevalence of the antibodies of the new
histo-blood system â€“ FORS system Carlos Jesus, Camilla Hesse, Clara Rocha, NÃ¡dia
OsÃ³rio, Ana Valado, Armando Caseiro, AntÃ³nio Gabriel, Lola Svensson, Fernando
Mendes, Wafa A. Siba, Cristina Pereira, Jorge Tomaz O147 Assessment of the
war-related perceived threat in Portuguese Colonial War Veterans Teresa Carvalho,
JosÃ© Pinto-Gouveia, Marina Cunha O148 Pulse transit time estimation for
continuous blood pressure measurement: A comparative study Diana Duarte, Nuno V.
Lopes, Rui Fonseca-Pinto O149 Blood pressure assessment during standard clinical
manoeuvres: A non-invasive PPT based approach Diana Duarte, Nuno V. Lopes, Rui
Fonseca-Pinto O150 Development and initial validation of the Activities and
Participation Profile related to Mobility (APPM) Anabela C. Martins O151
MEASYCare-2010 Standardâ€“A geriatric evaluation system in primary health care:
Reliability and validity of the latest version in Portugal Piedade BrandÃ£o, Laura
Martins, Margarida Cardoso O152 Interrater and intrarater reliability and
agreement of the range of shoulder flexion in the standing upright position
through photographic assessment Nuno Morais, Joana Cruz O153 Three-dimensional
biofabrication techniques for tissue regeneration Nuno Alves, Paula Faria, Artur
Mateus, Pedro MorouÃ§o O154 A new computer tool for biofabrication applied to
tissue engineering Nuno Alves, Nelson Ferreira, Artur Mateus, Paula Faria, Pedro
MorouÃ§o O155 Development and psychometric qualities of a scale to measure the
functional independence of adolescents with motor impairment Isabel Malheiro,
Filomena Gaspar, LuÃ­sa Barros O156 Organizational Trust in Health services:
Exploratory and Confirmatory factor analysis of the Organizational Trust
Inventory- Short Form (OTI-SF) Pedro Parreira, Andreia Cardoso, Lisete MÃ³nico,
Carla Carvalho, Albino Lopes, Anabela Salgueiro-Oliveira O157 Thermal symmetry:
An indicator of occupational task asymmetries in physiotherapy AdÃ©rito Seixas,
Valter Soares, Tiago Dias, Ricardo Vardasca, Joaquim Gabriel, Sandra Rodrigues
O158 A study of ICT active monitoring adoption in stroke rehabilitation Hugo
Paredes, ArsÃ©nio Reis, Sara Marinho, VÃ­tor Filipe, JoÃ£o Barroso O159 Paranoia
Checklist (Portuguese Version): Preliminary studies in a mixed sample of patients
and healthy controls Carolina Da Motta, CÃ©lia B. Carvalho, JosÃ© Pinto-Gouveia,
Ermelindo Peixoto O160 Reliability and validity of the Composite Scale on
Morningness: European Portuguese version, in adolescents and young adults Ana A.
Gomes, Vanessa Costa, Diana Couto, Daniel R. Marques, JosÃ© A. LeitÃ£o, JosÃ©
Tavares, Maria H. Azevedo, Carlos F. Silva O161 Evaluation scale of patient
satisfaction with nursing care: Psychometric properties evaluation JoÃ£o Freitas,
Pedro Parreira, JoÃ£o MarÃ´co O162 Impact of fibromyalgia on quality of life:
Comparing results from generic instruments and FIQR Miguel A. Garcia-Gordillo,
Daniel Collado-Mateo, Gang Chen, Angelo Iezzi, JosÃ© A. Sala, JosÃ© A. ParraÃ§a,
Narcis Gusi O163 Preliminary study of the adaptation and validation of the Rating
Scale of Resilient Self: Resilience, self-harm and suicidal ideation in
adolescents Jani Sousa, Mariana Marques, Jacinto Jardim, Anabela Pereira, SÃ³nia
SimÃµes, Marina Cunha O164 Development of the first pressure ulcer in inpatient
setting: Focus on length of stay Pedro Sardo, Jenifer Guedes, JoÃ£o Lindo, Paulo
Machado, Elsa Melo O165 Forms of Self-Criticizing and Self-Reassuring Scale:
Adaptation and early findings in a sample of Portuguese children CÃ©lia B.
Carvalho, Joana Benevides, Marina Sousa, Joana Cabral, Carolina Da Motta O166
Predictive ability of the Perinatal Depression Screening and Prevention Tool â€“
Preliminary results of the dimensional approach Ana T. Pereira, Sandra Xavier,
Julieta Azevedo, Elisabete Bento, Cristiana Marques, Rosa Carvalho, Mariana
Marques, AntÃ³nio Macedo O167 Psychometric properties of the BaSIQS-Basic Scale on
insomnia symptoms and quality of sleep, in adults and in the elderly Ana M.
Silva, Juliana Alves, Ana A. Gomes, Daniel R. Marques, MÂª Helena Azevedo, Carlos
Silva O168 Enlightening the human decision in health: The skin melanocytic
classification challenge Ana Mendes, Huei D. Lee, Newton SpolaÃ´r, Jefferson T.
Oliva, Wu F. Chung, Rui Fonseca-Pinto O169 Test-retest reliability household life
study and health questionnaire Pomerode (SHIP-BRAZIL) Keila Bairros, ClÃ¡udia D.
Silva, ClÃ³vis A. Souza, Silvana S. Schroeder O170 Characterization of sun
exposure behaviours among medical students from Nova Medical School Elsa AraÃºjo,
Helena Monteiro, Ricardo Costa, Sara S. Dias, Jorge Torgal O171 Spirituality in
pregnant women Carolina G. Henriques, LuÃ­sa Santos, Elisa F. Caceiro, SÃ³nia A.
Ramalho O172 Polypharmacy in older patients with cancer Rita Oliveira, Vera
Afreixo, JoÃ£o Santos, Priscilla Mota, Agostinho Cruz, Francisco Pimentel O173
Quality of life of caregivers of people with advanced chronic disease:
Translation and validation of the quality of life in life threatening illness -
family carer version (QOLLTI-C-PT) Rita Marques, MÂª Anjos Dixe, Ana Querido,
PatrÃ­cia Sousa O174 The psychometric properties of the brief Other as Shamer
Scale for Children (OAS-C): preliminary validation studies in a sample of
Portuguese children Joana Benevides, Carolina Da Motta, Marina Sousa, Suzana N.
Caldeira, CÃ©lia B. Carvalho O175 Measuring emotional intelligence in health care
students â€“ Revalidation of WLEIS-P Ana Querido, Catarina TomÃ¡s, Daniel Carvalho,
JoÃ£o Gomes, Marina Cordeiro O176 Health indicators in prenatal assistance: The
impact of computerization and of under-production in basic health centres Joyce
O. Costa, Frederico C. Valim, LÃ­gia C. Ribeiro O177 Hope genogram: Assessment of
resources and interaction patterns in the family of the child with cerebral palsy
Zaida Charepe, Ana Querido, MÂª Henriqueta Figueiredo O178 The influence of
childbirth type in postpartum quality of life Priscila S. Aquino, Samila G.
Ribeiro, Ana B. Pinheiro, Paula A. Lessa, Mirna F. Oliveira, LuÃ­sa S. Brito,
Ãtalo N. Pinto, Alessandra S. Furtado, RÃ©gia B. Castro, Caroline Q. Aquino,
Eveliny S. Martins O179 Womenâ€™s beliefs about pap smear test and cervical cancer:
influence of social determinants Ana B Pinheiro, Priscila S. Aquino, Lara L.
Oliveira, PatrÃ­cia C. Pinheiro, Caroline R. Sousa, VÃ­vien A. Freitas, Tatiane M.
Silva, Adman S. Lima, Caroline Q. Aquino, Karizia V. Andrade, Camila A. Oliveira,
Eglidia F. Vidal O180 Validity of the Portuguese version of the ASI-3: Is anxiety
sensitivity a unidimensional or multidimensional construct? Ana Ganho-Ãvila,
Mariana Moura-Ramos, Ã“scar GonÃ§alves, Jorge Almeida O181 Lifestyles of higher
education students: the influence of self-esteem and psychological well-being
Armando Silva, Irma Brito, JoÃ£o Amado P75 Assessing the quality of life of
persons with significant intellectual disability: Portuguese version of Escala de
San MartÃ­n AntÃ³nio Rodrigo, Sofia Santos, Fernando Gomes P76 Childhood obesity
and breastfeeding - A systematic review Marlene C. Rosa, Silvana F. Marques P77
Cross-cultural adaptation of the Foot and Ankle Ability Measure (FAAM) for the
Portuguese population Sara LuÃ­s, LuÃ­s Cavalheiro, Pedro Ferreira, Rui GonÃ§alves
P78 Cross-cultural adaptation of the Patient-Rated Wrist Evaluation score (PRWE)
for the Portuguese population Rui S. Lopes, LuÃ­s Cavalheiro, Pedro Ferreira, Rui
GonÃ§alves P79 Cross-cultural adaptation of the Myocardial Infraction Dimensional
Assessment Scale (MIDAS) for Brazilian Portuguese language Bruno H. Fiorin,
Marina S. Santos, Edmar S. Oliveira, Rita L. Moreira, Elizabete A. Oliveira,
Braulio L. Filho P80 The revised Portuguese version of the Three-Factor Eating
Questionnaire: A confirmatory factor analysis Lara Palmeira, Teresa Garcia, JosÃ©
Pinto-Gouveia, Marina Cunha P81 Assessing weight-related psychological
inflexibility: An exploratory factor analysis of the AAQWâ€™s Portuguese version
Sara Cardoso, Lara Palmeira, Marina Cunha; JosÃ© Pinto-Gouveia P82 Validation of
the Body Appreciation Scale-2 for Portuguese women Joana Marta-SimÃµes, Ana L.
Mendes, InÃªs A. Trindade, Sara Oliveira, ClÃ¡udia Ferreira P83 The Portuguese
validation of the Dietary Intent Scale Ana L. Mendes, Joana Marta-SimÃµes, InÃªs A.
Trindade, ClÃ¡udia Ferreira P84 Construction and validation of the Inventory of
Marital Violence (IVC) Filipe Nave P85 Portable continuous blood pressure monitor
system Mariana Campos, Iris GaudÃªncio, Fernando Martins, Lino Ferreira, Nuno
Lopes, Rui Fonseca-Pinto P86 Construction and validation of the Scale of
Perception of the Difficulties in Caring for the Elderly (SPDCE) RogÃ©rio
Rodrigues, Zaida Azeredo, CorÃ¡lia Vicente P87 Development and validation of a
comfort rating scale for the elderly hospitalized with chronic illness Joana
Silva, PatrÃ­cia Sousa, Rita Marques P88 Construction and validation of the
Postpartum Paternal Quality of Life Questionnaire (PP-QOL) Isabel Mendes, RogÃ©rio
Rodrigues, Zaida Azeredo, CorÃ¡lia Vicente P89 Infrared thermal imaging: A tool
for assessing diabetic foot ulcers Ricardo Vardasca, Ana R. Marques, AdÃ©rito
Seixas, Rui Carvalho, Joaquim Gabriel P90 Pressure ulcers in an intensive care
unit: An experience report Paulo P. Ferreira, Michelle T. Oliveira, Anderson R.
Sousa, Ana S. Maia, SebastiÃ£o T. Oliveira, Pablo O. Costa, Maiza M. Silva P91
Validation of figures used in evocations: instrument to capture representations
Cristina Arreguy-Sena, NathÃ¡lia Alvarenga-Martins, Paulo F. Pinto, Denize C.
Oliveira, Pedro D. Parreira, AntÃ´nio T. Gomes, Luciene M. Braga P92 Telephone
assistance to decrease burden in informal caregivers of stroke older people:
Monitoring and diagnostic evaluation Odete AraÃºjo, Isabel Lage, JosÃ© Cabrita,
Laetitia Teixeira P93 Hope of informal caregivers of people with chronic and
advanced disease Rita Marques, MÂª Anjos Dixe, Ana Querido, PatrÃ­cia Sousa P94
Functionality and quality information from the Portuguese National
Epidemiological Surveillance System Sara Silva, EugÃ©nio Cordeiro, JoÃ£o Pimentel
P95 Resting metabolic rate objectively measured vs. Harris and Benedict formula
Vera Ferro-Lebres, Juliana A. Souza, Mariline Tavares O182 Characteristics of
non-urgent patients: Cross-sectional study of an emergency department MÂª Anjos
Dixe, Pedro Sousa, Rui Passadouro, Teresa Peralta, Carlos Ferreira, Georgina
LourenÃ§o O183 Physical fitness and health in children of the 1st Cycle of
Education JoÃ£o Serrano, JoÃ£o Petrica, Rui Paulo, Samuel HonÃ³rio, Pedro Mendes
O184 The impact of physical activity on sleep quality, in children Alexandra
SimÃµes, Lucinda Carvalho, Alexandre Pereira O185 What is the potential for using
Information and Communication Technologies in Arterial Hypertension
self-management? Sara Silva, Paulino Sousa, JosÃ© M. Padilha O186 Exploring
psychosocial factors associated with risk of falling in older patients undergoing
haemodialysis Daniela Figueiredo, Carolina Valente, Alda Marques O187 Development
of pressure ulcers on the face in patients undergoing non-invasive ventilation
PatrÃ­cia Ribas, Joana Sousa, Frederico BrandÃ£o, Cesar Sousa, Matilde Martins O188
The elder hospitalized: Limiting factors of comfort PatrÃ­cia Sousa, Rita Marques
O189 Physical activity and health state self-perception by Portuguese adults
Francisco Mendes, Rosina Fernandes, EmÃ­lia Martins, CÃ¡tia MagalhÃ£es, PatrÃ­cia
AraÃºjo O190 Satisfaction with social support in the elderly of the district of
BraganÃ§a Carla Grande, MÂª Augusta Mata, Juan G. Vieitez O191 Prevalence of death
by traumatic brain injury and associated factors in intensive care unit of a
general hospital, Brazil Bruna Bianchini, Nazare Nazario, JoÃ£o G. Filho, Marcia
Kretzer O192 Relation between family caregivers burden and health status of
elderly dependents TÃ¢nia Costa, Armando Almeida, Gabriel Baffour O193 Phenomena
sensitive to nursing care in day centre Armando Almeida, TÃ¢nia Costa, Gabriel
Baffour O194 Frailty: what do the elderly think? Zaida Azeredo, Carlos
Laranjeira, Magda Guerra, Ana P. Barbeiro O195 The therapeutic self-care as a
nursing-sensitive outcome: A correlational study Regina Ferreira O196
Phonetic-phonological acquisition for the European Portuguese from 18Â months to
6Â years and 12Â months Sara Lopes, Liliana Nunes, Ana Mendes O197 Quality of life
of patients undergoing liver transplant surgery Julian Martins, Dulcineia
Schneider, Marcia Kretzer, FlÃ¡vio Magajewski O198 Professional competences in
health: views of older people from different European Countries CÃ©lia Soares,
AntÃ³nio Marques O199 Life satisfaction of working adults due to the number of
hours of weekly exercise Marco Batista, Ruth J. Castuera, Helena Mesquita,
AntÃ³nio Faustino, Jorge Santos, Samuel HonÃ³rio O200 Therapeutic itinerary of
women with breast cancer in Santa Maria City/RS Betina P. Vizzotto, Leticia
Frigo, Hedioneia F. Pivetta O201 The breastfeeding prevalence at 4Â months:
Maternal experience as a determining factor Dolores Sardo O202 The impact of the
transition to parenthood in health and well-being Cristina Martins, Wilson Abreu,
MÂª CÃ©u Figueiredo P96 Self-determined motivation and well-being in Portuguese
active adults of both genders Marco Batista, Ruth Jimenez-Castuera, JoÃ£o Petrica,
JoÃ£o Serrano, Samuel HonÃ³rio, Rui Paulo, Pedro Mendes P97 The geriatric care:
ways and means of comforting PatrÃ­cia Sousa, Rita Marques P98 The influence of
relative age, subcutaneous adiposity and physical growth on Castelo Branco
under-15 soccer players 2015 AntÃ³nio Faustino, Paulo Silveira, JoÃ£o Serrano, Rui
Paulo, Pedro Mendes, Samuel HonÃ³rio P99 Data for the diagnostic process focused
on self-care â€“ managing medication regime: An integrative literature review
Catarina Oliveira, Fernanda Bastos, InÃªs Cruz P100 Art therapy as mental health
promotion for children ClÃ¡udia K. Rodriguez, MÃ¡rcia R. Kretzer, NazarÃ© O. NazÃ¡rio
P101 Chemical characterization of fungal chitosan for industrial applications
Pedro Cruz, Daniela C. Vaz, Rui B. Ruben, Francisco Avelelas, Susana Silva, MÂª
Jorge Campos P102 The impact of caring older people at home Maria Almeida,
Liliana GonÃ§alves, LÃ­gia Antunes P103 Development of the first pressure ulcer in
an inpatient setting: Focus on patientsâ€™ characteristics Pedro Sardo, Jenifer
Guedes, JoÃ£o SimÃµes, Paulo Machado, Elsa Melo P104 Association between General
Self-efficacy and Physical Activity among Adolescents Susana Cardoso, Osvaldo
Santos, Carla Nunes, Isabel Loureiro O203 Characterization of the habits of
online acquisition of medicinal products in Portugal FlÃ¡via Santos, Gilberto
Alves O204 Waiting room â€“ A space for health education ClÃ¡udia Soar, Teresa O.
Marsi O205 Safey culture evaluation in hospitalized children Ernestina Silva,
Dora Pedrosa, Andrea LeÃ§a, Daniel Silva O206 Sexual Self-awareness and Body Image
Ana GalvÃ£o, Maria Gomes, Paula Fernandes, Ana NonÃ© O207 Perception of a
Portuguese population regarding the acquisition and consumption of functional
foods Jaime CombadÃ£o, CÃ¡tia Ramalhete, Paulo Figueiredo, PatrÃ­cia Caeiro O208 The
work process in primary health care: evaluation in municipalities of southern
Brazil Karine C. Fontana, Josimari T. Lacerda, PatrÃ­cia O. Machado O209
Exploration and evaluation of potential probiotic lactic acid bacteria isolated
from Amazon buffalo milk Raphaelle Borges, FlÃ¡vio Barbosa, Dayse SÃ¡ O210 Road
safety for children: Using childrenâ€™s observation, as a passenger Germana
Brunhoso, GraÃ§a AparÃ­cio, AmÃ¢ncio Carvalho O211 Perception and application of
quality-by-design by the Pharmaceutical industry in Portugal Ana P. Garcia, Paula
O. Fernandes, Adriana Santos O212 Oral health among Portuguese children and
adolescents: a public health issue NÃ©lio Veiga, Carina BrÃ¡s, InÃªs Carvalho, Joana
Batalha, Margarida GlÃ³ria, Filipa Bexiga, InÃªs Coelho, Odete Amaral, Carlos
Pereira O213 Plant species as a medicinal resource in Igatu-Chapada Diamantina
(Bahia, Brazil) ClÃ¡udia Pinho, Nilson ParaÃ­so, Ana I. Oliveira, CristÃ³vÃ£o F.
Lima, Alberto P. Dias O214 Characterization of cognitive and functional
performance in everyday tasks: Implications for health in institutionalised older
adults Pedro Silva, MÃ¡rio Espada, MÃ¡rio Marques, Ana Pereira O215 BMI and the
perception of the importance given to sexuality in obese and overweight people
Ana MÂª Pereira, MÂª Veiga-Branco, Filomena Pereira, Maria Ribeiro O216 Analysis
and comparison of microbiological contaminations of two different composition
pacifiers Vera Lima, Ana I. Oliveira, ClÃ¡udia Pinho, GraÃ§a Cruz, Rita F.
Oliveira, LuÃ­sa Barreiros, Fernando Moreira O217 Experiences of couple
relationships in the transition to retirement Ana Camarneiro, MÂª Helena Loureiro,
Margarida Silva O218 Preventive and corrective treatment of drug-induced calcium
deficiency: an analysis in a community pharmacy setting Catarina Duarte, Ã‚ngelo
Jesus, Agostinho Cruz O219 Profile of mood states in physically active elderly
subjects: Is there a relation with health perception? Maria Mota, Sandra Novais,
Paulo Nogueira, Ana Pereira, Lara Carneiro, Paulo V. JoÃ£o O220 (Un)Safety
behaviour at work: the role of education towards a health and safety culture
Teresa Maneca Lima O221 Analysis of the entrepreneurial profile of students
attending higher education in Portugal: the Carland Entrepreneurship Index
application Anabela Salgueiro-Oliveira, Marina Vaquinhas, Pedro Parreira, Rosa
Melo, JoÃ£o Graveto, AmÃ©lia Castilho, JosÃ© H. Gomes O222 Evaluation of welfare and
quality of life of pregnant working women regarding the age of the pregnant MarÃ­a
S. Medina, Valeriana G. Blanco O223 Psychological wellbeing protection among
unemployed and temporary workers: Uncovering effective community-based
interventions with a Delphi panel Osvaldo Santos, Elisa Lopes, Ana Virgolino,
Alexandra Dinis, Sara AmbrÃ³sio, InÃªs Almeida, Tatiana Marques, MÂª JoÃ£o Heitor
O224 Chilean population norms derived from the Health-related quality of life
SF-6D Miguel A. Garcia-Gordillo, Daniel Collado-Mateo, Pedro R. Olivares, JosÃ© A.
ParraÃ§a, JosÃ© A. Sala O225 Motivation of college students toward
Entrepreneurship: The influence of social and economic instability AmÃ©lia
Castilho, JoÃ£o Graveto, Pedro Parreira, Anabela Oliveira, JosÃ© H. Gomes, Rosa
Melo, Marina Vaquinhas O226 Use of aromatic and medicinal plants, drugs and
herbal products in BraganÃ§a city MÃ³nia Cheio, Agostinho Cruz, OlÃ­via R. Pereira
O227 Edible flowers as new novel foods concept for health promotion Sara Pinto,
Adriana Oliveira, M. ConceiÃ§Ã£o Manso, Carla Sousa, Ana F. Vinha O228 The
influence of leisure activities on the health and welfare of older people living
in nursing homes MÂª Manuela Machado, Margarida Vieira O229 Risk of falling, fear
of falling and functionality in community-dwelling older adults Beatriz
Fernandes, Teresa TomÃ¡s, Diogo Quirino O230 Musculoskeletal pain and postural
habits in children and teenage students Gustavo Desouzart, Rui Matos, Magali
Bordini, Pedro MouroÃ§o O231 What's different in Southern Europe? The question of
citizensâ€™ participation in health systems Ana R. Matos, Mauro Serapioni O232
Occupational stress in Portuguese police officers Teresa GuimarÃ£es, VirgÃ­nia
Fonseca, AndrÃ© Costa, JoÃ£o Ribeiro, JoÃ£o Lobato O233 Is occupational therapy
culturally relevant to promote mental health in Burkina Faso? Inmaculada Z.
Martin, Anita BjÃ¶rklund P105 Pay-for-performance satisfaction and quality in
primary care Aida I. Tavares, Pedro Ferreira, Rui Passadouro P106 Economic
development through life expectancy lenses SÃ³nia Morgado P107 What is the
effectiveness of exercise on smoking cessation to prevent clinical complications
of smoking? Nuno Tavares, JoÃ£o Valente, Anabela C. Martins P108 A systematic
review of the effects of yoga on mental health PatrÃ­cia AraÃºjo, Rosina Fernandes,
Francisco Mendes, CÃ¡tia MagalhÃ£es, EmÃ­lia Martins P109 Healthy lifestyle:
comparison between higher education students that lived until adult age in rural
and urban environment Pedro Mendes, Rui Paulo, AntÃ³nio Faustino, Helena Mesquita,
Samuel HonÃ³rio, Marco Batista P110 Evaluation of the Mobile Emergency Care
Service (SAMU) in Brazil Josimari T. Lacerda, Angela B. Ortiga, MÂª Cristina
Calvo, SÃ´nia Natal P111 Bioactive compounds - antioxidant activity of tropical
fruits Marta Pereira P112 Use of non-pharmacological methods to relieve pain in
labour Manuela Ferreira, Ana R. Prata, Paula Nelas, JoÃ£o Duarte P113 Mechanical
safety of pacifiers sold in Portuguese pharmacies and childcare stores Juliana
Carneiro, Ana I. Oliveira, ClÃ¡udia Pinho, Cristina Couto, Rita F. Oliveira,
Fernando Moreira P114 The importance of prenatal consultation: Information to
pregnant women given on a unit of primary care Ana S. Maia, Michelle T. Oliveira,
Anderson R. Sousa, Paulo P. Ferreira, GÃ©ssica M. Souza, LÃ­via F. Almada, Milena
A. ConceiÃ§Ã£o, Eujcely C. Santiago P115 Influence of different backpack loading
conditions on neck and lumbar muscles activity of elementary school children
Sandra Rodrigues, Gabriela Domingues, Irina Ferreira, LuÃ­s Faria, AdÃ©rito Seixas
P116 Efficacy and safety of dry extract Hedera helix in the treatment of
productive cough Ana R. Costa, Ã‚ngelo Jesus, AmÃ©rico Cardoso, Alexandra Meireles,
Armanda ColaÃ§o, Agostinho Cruz P117 A portrait of the evaluation processes of
education groups in primary health care Viviane L. Vieira, Kellem R. Vincha, Ana
MÂª Cervato-Mancuso P118 Benefits of vitamins C and E in sensorineural hearing
loss: a review Melissa Faria, ClÃ¡udia Reis P119 BODY SNAPSHOT â€“ a web-integrated
anthropometric evaluation system Marco P. Cova, Rita T. Ascenso, Henrique A.
Almeida, Eunice G. Oliveira P120 Anthropometric evaluation and variation during
pregnancy Miguel Santana, Rafael Pereira, Eunice G. Oliveira, Henrique A.
Almeida, Rita T. Ascenso P121 Knowledge of college students on the amendments of
their eating habits and physical activity index in the transition to higher
education Rita Jesus, Rodrigo Tapadas, Carolina Tim-Tim, Catarina Cezanne,
Matilde Lagoa, Sara S. Dias, Jorge Torgal P122 Muscular activity of a rally race
car driver JoÃ£o Lopes, Henrique Almeida, Sandra Amado, LuÃ­s CarrÃ£o O234 Literacy
and results in health Madalena Cunha, LuÃ­s Saboga-Nunes, Carlos Albuquerque,
OlivÃ©rio Ribeiro O235 Literacy promotion and empowerment of type 2 diabetics
elderly in four family health units of the group of health centers of DÃ£o LafÃµes
Suzete Oliveira, MÂª Carminda Morais O236 Mediterranean diet, health and life
quality among Portuguese children EmÃ­lia Martins, Francisco Mendes, Rosina
Fernandes, CÃ¡tia MagalhÃ£es, PatrÃ­cia AraÃºjo O237 Health literacy, from data to
action - translation, validation and application of the European Health Literacy
Survey in Portugal (HLS-EU-PT) Ana R. Pedro, Odete Amaral, Ana Escoval O238 Oral
health literacy evaluation in a Portuguese military population Victor AssunÃ§Ã£o,
Henrique LuÃ­s, LuÃ­s LuÃ­s O239 Preferences to Internet-based cognitive behavioural
therapy â€“ do attachment orientations matter? Jennifer ApolinÃ¡rio-Hagen, Viktor
Vehreschild O240 A comparative transnational study in health literacy between
Austria and Portugal Ulrike Fotschl, Gerald Lirk, Anabela C. Martins, Isabel
Andrade, Fernando Mendes O241 Health literacy and social behaviours: relationship
with sexually transmitted diseases? VerÃ³nica MendonÃ§a, Sandra Antunes, Isabel
Andrade, NÃ¡dia OsÃ³rio, Ana Valado, Armando Caseiro, AntÃ³nio Gabriel, Anabela C.
Martins, Fernando Mendes O242 Parenting styles and attachment to parents: what
relationships? Paula A. Silva, Lisete M. MÃ³nico, Pedro M. Parreira, Carla
Carvalho O243 Work-life balance in health professionals and professors:
comparative study of workers with shift work and fixed schedule Carla Carvalho,
Pedro M. Parreira, Lisete M. MÃ³nico, Joana Ruivo O244 Technology literacy in
self-management of diabetes VÃ¢nia Silva, Paulino Sousa, JosÃ© M. Padilha O245
Satisfaction with therapeutic education and its relationship with clinical
variables in children with type 1 diabetes Vera Ferraz, GraÃ§a AparÃ­cio, JoÃ£o
Duarte O246 Nutrition-related knowledge in middle-age and older patients with
type 2 diabetes Carlos Vasconcelos, AntÃ³nio Almeida, Joel Neves, Telma Correia,
Helena Amorim, Romeu Mendes O247 Validating the HLS-EU-(PT) questionnaire to
measure health literacy in adolescents (CrAdLiSa project: HLS-EU-PT) LuÃ­s
Saboga-Nunes, Madalena Cunha, Carlos Albuquerque O248 Health education in people
with coronary heart disease: Experience of the cardiology department of a
hospital on the outskirts of Lisbon Elsa S. Pereira, Leonino S. Santos, Ana S.
Reis, Helena R. Silva, JoÃ£o Rombo, Jorge C. Fernandes, PatrÃ­cia Fernandes O249
Information and training needs of informal caregivers of individuals with stroke
sequelae: a qualitative survey Jaime Ribeiro, Catarina Mangas, Ana Freire O250
Prevention of psychoactive substances consumption in students from 6th grade of
Albergaria-a-VelhaÂ´s School Group Sara Silva, Irene Francisco, Ana Oliveira O251
Promoting healthy sexuality: shared responsibility for family, youth and
educators Helena Catarino, MÂª Anjos Dixe, MÂª Clarisse Louro O252 Sexual risk
behaviour in adolescents and young people Saudade Lopes, Anjos Dixe O253
Knowledge of school staff on type 1 diabetes MÂª Anjos Dixe, Eva Menino, Helena
Catarino, FÃ¡tima Soares, Ana P. Oliveira, Sara Gordo, Teresa Kraus O254 Sexual
health in adolescents: the impact of information search in literacy Catarina
TomÃ¡s, Paulo QueirÃ³s, Teresa Rodrigues P123 Improving basic life support skills
in adolescents through a training programme Pedro Sousa, JoÃ£o G. Frade, Catarina
LobÃ£o P124 Difficulties in sexual education reported by basic education teachers
in the city of Foz do IguaÃ§u - Brazil Cynthia B. Moura, Laysa C. Dreyer, Vanize
Meneghetti, Priscila P. Cabral P125 Breast cancer survivors: subjects and
resources for information. A qualitative systematic review Francisca Pinto,
Paulino Sousa, MÂª Raquel Esteves P126 Relationship between health literacy and
prevalence of STI in Biomedical Laboratory Science students Sofia GalvÃ£o, Ite
Tytgat, Isabel Andrade, NÃ¡dia OsÃ³rio, Ana Valado, Armando Caseiro, AntÃ³nio
Gabriel, Anabela C. Martins, Fernando Mendes P127 Health literacy, risk
behaviours and sexually transmitted diseases among blood donors MÃ³nica
Casas-Novas, Helena Bernardo, Isabel Andrade, Gracinda Sousa, Ana P. Sousa, Clara
Rocha, Pedro Belo, NÃ¡dia OsÃ³rio, Ana Valado, Armando Caseiro, AntÃ³nio Gabriel,
Anabela C. Martins, Fernando Mendes P128 Promoting literacy in pregnancy
health-care FÃ¡tima Martins, Montserrat Pulido-Fuentes P129 The lifestyles of the
operating assistants of education Isabel Barroso, Gil Cabral, M. JoÃ£o Monteiro,
ConceiÃ§Ã£o Rainho P130 Experiences of service-learning health and the literary
art: reflections about the health education Alessandro Prado, Yara M. Carvalho
P131 Life long swimming â€“ a European Erasmusâ€‰+â€‰project Maria Campos, Liliana
Moreira, JosÃ© Ferreira, Ana Teixeira, LuÃ­s Rama
FAU - TomÃ¡s, Catarina Cardoso
AU - TomÃ¡s CC
AD - Health Sciences Research Unit: Nursing, Collegue of College of Health Technology
of Coimbra, Coimbra, Portugal
FAU - Oliveira, Emanuel
AU - Oliveira E
AD - Sisters Hospitallers of the Sacred Heart of Jesus, Casa de SaÃºde Rainha Santa
Isabel, Coimbra, Portugal
AD - Research Unit for Sport and Physical Activity, Faculty of Sport Sciences and
Physical Education, University of Coimbra, Coimbra, Portugal
FAU - Sousa, D
AU - Sousa D
AD - Sisters Hospitallers of the Sacred Heart of Jesus, Casa de SaÃºde Rainha Santa
Isabel, Coimbra, Portugal
FAU - Uba-Chupel, M
AU - Uba-Chupel M
AD - Research Unit for Sport and Physical Activity, Faculty of Sport Sciences and
Physical Education, University of Coimbra, Coimbra, Portugal
FAU - Furtado, G
AU - Furtado G
AD - Research Unit for Sport and Physical Activity, Faculty of Sport Sciences and
Physical Education, University of Coimbra, Coimbra, Portugal
FAU - Rocha, C
AU - Rocha C
AD - Complementary Sciences- INESCC, Coimbra, Portugal
FAU - Teixeira, A
AU - Teixeira A
AD - Research Unit for Sport and Physical Activity, Faculty of Sport Sciences and
Physical Education, University of Coimbra, Coimbra, Portugal
FAU - Ferreira, P
AU - Ferreira P
AD - Research Unit for Sport and Physical Activity, Faculty of Sport Sciences and
Physical Education, University of Coimbra, Coimbra, Portugal
FAU - Alves, Celeste
AU - Alves C
AD - CUF Hospitals, Lisbon, Portugal
AD - Breast Unit, Champalimaud Clinical Center, Lisbon, Portugal
FAU - Gisin, Stefan
AU - Gisin S
AD - Swiss Centre for Medical Simulation & Swiss Association of Simulation in
Healthcare, 4031 Basel, Switzerland
AD - Basel University Hospital, 4056 Basel, Switzerland
FAU - Catarino, Elisabete
AU - Catarino E
AD - HELPO Association, 2750-318 Cascais, Portugal
FAU - Carvalho, Nelma
AU - Carvalho N
AD - HELPO Association, 2750-318 Cascais, Portugal
FAU - Coucelo, Tiago
AU - Coucelo T
AD - HELPO Association, 2750-318 Cascais, Portugal
FAU - Bonfim, LuÃ­s
AU - Bonfim L
AD - HELPO Association, 2750-318 Cascais, Portugal
FAU - Silva, Carina
AU - Silva C
AD - HELPO Association, 2750-318 Cascais, Portugal
FAU - Franco, DÃ©bora
AU - Franco D
AD - Centro de LinguÃ­stica, Universidade de Lisboa, Lisboa, Portugal
FAU - GonzÃ¡lez, JesÃºs Alcoba
AU - GonzÃ¡lez JA
AD - Centro Superior de Estudios Universitarios La Salle, Madrid, Spain
FAU - Jardim, Helena G
AU - Jardim HG
AD - Universidade da Madeira, 9000-082 Funchal, Portugal
FAU - Silva, Rita
AU - Silva R
AD - ServiÃ§o de SaÃºde da RegiÃ£o AutÃ³noma da Madeira, E.P.E., 9004-514 Funchal,
Portugal
FAU - Baixinho, Cristina L
AU - Baixinho CL
AD - Escola Superior de Enfermagem de Lisboa, 1700-063 Lisboa, Portugal
FAU - Presado, MÂª Helena
AU - Presado MÂªH
AD - Escola Superior de Enfermagem de Lisboa, 1700-063 Lisboa, Portugal
FAU - Marques, MÂª FÃ¡tima
AU - Marques MÂªF
AD - Escola Superior de Enfermagem de Lisboa, 1700-063 Lisboa, Portugal
FAU - Cardoso, MÃ¡rio E
AU - Cardoso ME
AD - Escola Superior de Enfermagem de Lisboa, 1700-063 Lisboa, Portugal
FAU - Cunha, Marina
AU - Cunha M
AD - Instituto Superior Miguel Torga, Coimbra, 3000-132 Coimbra Portugal
FAU - Mendes, Joana
AU - Mendes J
AD - Instituto Superior Miguel Torga, Coimbra, 3000-132 Coimbra Portugal
FAU - Xavier, Ana
AU - Xavier A
AD - Centro de InvestigaÃ§Ã£o do NÃºcleo de Estudos e IntervenÃ§Ã£o Cognitivo
Comportamental, Universidade de Coimbra, Coimbra, 3001-802 Portugal
FAU - Galhardo, Ana
AU - Galhardo A
AD - Instituto Superior Miguel Torga, Coimbra, 3000-132 Coimbra Portugal
FAU - Couto, Margarida
AU - Couto M
AD - Instituto Superior Miguel Torga, Coimbra, 3000-132 Coimbra Portugal
FAU - Frade, JoÃ£o G
AU - Frade JG
AD - Escola Superior de SaÃºde de Leiria & Unidade de InvestigaÃ§Ã£o em SaÃºde, Instituto
PolitÃ©cnico de Leiria, 2411-901 Leiria, Portugal
FAU - Nunes, Carla
AU - Nunes C
AD - National School of Public Health & Centro de InvestigaÃ§Ã£o em SaÃºde PÃºblica,
Universidade Nova de Lisboa, 1600-560 Lisboa, Portugal
FAU - Mesquita, JoÃ£o R
AU - Mesquita JR
AD - Agrarian Superior School, Polytechnic Institute of Viseu, 3500-606 Viseu,
Portugal
FAU - Nascimento, Maria S
AU - Nascimento MS
AD - Laboratory of Microbiology, Department of Biological Sciences, Faculty of
Pharmacy, University of Porto, 4050-313 Porto, Portugal
FAU - GonÃ§alves, Guilherme
AU - GonÃ§alves G
AD - Unit for Multidisciplinary Biomedical Research, Institute of Biomedical Sciences
Abel Salazar, University of Porto, 4050-313 Porto, Portugal
FAU - Castro, ConceiÃ§Ã£o
AU - Castro C
AD - Agrupamento de Centros de SaÃºde (ACES) Baixo Mondego, 3080-199 Figueira da Foz,
Portugal
FAU - MÃ¡rtires, Alice
AU - MÃ¡rtires A
AD - Universidade de TrÃ¡s-os-Montes e Alto Douro, Vila Real, 5001-801 Portugal
FAU - Monteiro, MÂª JoÃ£o
AU - Monteiro MÂªJ
AD - Universidade de TrÃ¡s-os-Montes e Alto Douro, Vila Real, 5001-801 Portugal
FAU - Rainho, ConceiÃ§Ã£o
AU - Rainho C
AD - Universidade de TrÃ¡s-os-Montes e Alto Douro, Vila Real, 5001-801 Portugal
FAU - Caballero, Francisco P
AU - Caballero FP
AD - Centro de Salud La Paz, Badajoz, 06011 Badajoz EspaÃ±a
FAU - Monago, Fatima M
AU - Monago FM
AD - Centro de Salud San Fernando, Badajoz, 06006 Badajoz EspaÃ±a
FAU - Guerrero, Jose T
AU - Guerrero JT
AD - Complejo Hospitalario Universitario de Badajoz, Badajoz, 06080 Badajoz EspaÃ±a
FAU - Monago, Rocio M
AU - Monago RM
AD - Hospital Don Benito-Villanueva, Don Benito, 06400 Badajoz EspaÃ±a
FAU - Trigo, Africa P
AU - Trigo AP
AD - Hospital Don Benito-Villanueva, Don Benito, 06400 Badajoz EspaÃ±a
FAU - Gutierrez, Milagros L
AU - Gutierrez ML
AD - Complejo Hospitalario Universitario de Badajoz, Badajoz, 06080 Badajoz EspaÃ±a
FAU - MilanÃ©s, Gemma M
AU - MilanÃ©s GM
AD - Complejo Hospitalario Universitario de Badajoz, Badajoz, 06080 Badajoz EspaÃ±a
FAU - Reina, Mercedes G
AU - Reina MG
AD - Centro de Salud La Paz, Badajoz, 06011 Badajoz EspaÃ±a
FAU - Villanueva, Ana G
AU - Villanueva AG
AD - Centro de Salud Villanueva Norte, Villanueva de la Serena, 06700 Badajoz EspaÃ±a
FAU - PiÃ±ero, Ana S
AU - PiÃ±ero AS
AD - Centro de Salud Gevora, 06180 GÃ©vora, Badajoz EspaÃ±a
FAU - Aliseda, Isabel R
AU - Aliseda IR
AD - Complejo Hospitalario Universitario de Badajoz, Badajoz, 06080 Badajoz EspaÃ±a
FAU - Ramirez, Francisco B
AU - Ramirez FB
AD - Centro de Salud La Paz, Badajoz, 06011 Badajoz EspaÃ±a
FAU - Ribeiro, Andrea
AU - Ribeiro A
AD - Universidade Fernando Pessoa, Porto, 4249-004 Portugal
FAU - Quelhas, Ana
AU - Quelhas A
AD - Universidade Fernando Pessoa, Porto, 4249-004 Portugal
FAU - Manso, ConceiÃ§Ã£o
AU - Manso C
AD - Universidade Fernando Pessoa, Porto, 4249-004 Portugal
FAU - Caballero, Francisco P
AU - Caballero FP
AD - Centro de Salud La Paz, Badajoz, 06011 EspaÃ±a
FAU - Guerrero, Jose T
AU - Guerrero JT
AD - Complejo Hospitalario Universitario de Badajoz, Badajoz, 06080 Badajoz EspaÃ±a
FAU - Monago, Fatima M
AU - Monago FM
AD - Centro de Salud San Fernando, Badajoz, 06006 Badajoz EspaÃ±a
FAU - Santos, Rafael B
AU - Santos RB
AD - Universidad de Extremadura, Badajoz, 06071 Badajoz EspaÃ±a
FAU - Jimenez, Nuria R
AU - Jimenez NR
AD - Centro de Salud La Paz, Badajoz, 06011 EspaÃ±a
FAU - NuÃ±ez, Cristina G
AU - NuÃ±ez CG
AD - Centro de Salud La Paz, Badajoz, 06011 EspaÃ±a
FAU - Gomez, Inmaculada R
AU - Gomez IR
AD - Centro de Salud La Paz, Badajoz, 06011 EspaÃ±a
FAU - Fernandez, MÂª Jose L
AU - Fernandez MÂªJL
AD - Centro de Salud La Paz, Badajoz, 06011 EspaÃ±a
FAU - Marquez, Laura A
AU - Marquez LA
AD - Centro de Salud San Fernando, Badajoz, 06006 Badajoz EspaÃ±a
FAU - Moreno, Ana L
AU - Moreno AL
AD - Complejo Hospitalario Universitario de Badajoz, Badajoz, 06080 Badajoz EspaÃ±a
FAU - Huertas, MÂª Jesus Tena
AU - Huertas MÂªJT
AD - Centro de Salud La Paz, Badajoz, 06011 EspaÃ±a
FAU - Ramirez, Francisco B
AU - Ramirez FB
AD - Centro de Salud La Paz, Badajoz, 06011 EspaÃ±a
FAU - Seabra, Daniel
AU - Seabra D
AD - Faculty of Psychology and Education Sciences, University of Coimbra, Coimbra,
3001-802 Coimbra Portugal
FAU - Salvador, MÂª CÃ©u
AU - Salvador MÂªC
AD - Faculty of Psychology and Education Sciences, University of Coimbra, Coimbra,
[truncated: 65,332 more rows]
