# Supplementary material for: The effectiveness of high-intensity interval training on cardiometabolic outcomes in middle-aged and elderly populations with chronic diseases: a systematic review and meta-analysis
Source: Front Physiol. 2025 Oct 29;16:1669941. doi: 10.3389/fphys.2025.1669941 (PMC12605200; doi:10.3389/fphys.2025.1669941)
Supplement: Supplementary file 2 [file DataSheet3.xlsx]

## Sheet: Data Sheet 3
FN Clarivate Analytics Web of Science
VR 1.0
PT J
AU Hwang, CL
Yoo, JK
Kim, HK
Hwang, MH
Handberg, EM
Petersen, JW
Christou, DD
AF Hwang, Chueh-Lung
Yoo, Jeung-Ki
Kim, Han-Kyul
Hwang, Moon-Hyon
Handberg, Eileen M.
Petersen, John W.
Christou, Demetra D.
TI Novel all-extremity high-intensity interval training improves aerobic fitness, cardiac function and insulin resistance in healthy older adults
SO EXPERIMENTAL GERONTOLOGY
AB Aging is associated with decreased aerobic fitness and cardiac remodeling leading to increased risk for cardiovascular disease. High-intensity interval training (HIIT) on the treadmill has been reported to be more effective in ameliorating these risk factors compared with moderate-intensity continuous training (MICT) in patients with cardiometabolic disease. In older adults, however, weight-be…
RI Cheng, wen chien/KCK-1394-2024
OI Hwang, Moon-Hyon/0000-0001-6095-4349; Petersen, John/0000-0003-0401-5421; Kim, Han Kyul/0000-0003-1048-9543; Hwang, Chueh-Lung/0000-0003-2713-4802; Handberg, Eileen/0000-0002-7805-9577; Yoo, Jeung-Ki/0000-0003-1350-2491
NR 0
TC 0
SN 0531-5565
EI 1873-6815
PD SEP
PY 2016
VL 82
BP 112
EP 119
DI 10.1016/j.exger.2016.06.009
WE Science Citation Index Expanded (SCI-EXPANDED)
PM 27346646
UT WOS:000380755900014
DA 2025-05-29
ER
PT J
AU Kim, HK
Hwang, CL
Yoo, JK
Hwang, MH
Handberg, EM
Petersen, JW
Nichols, WW
Sofianos, S
Christou, DD
AF Kim, Han-Kyul
Hwang, Chueh-Lung
Yoo, Jeung-Ki
Hwang, Moon-Hyon
Handberg, Eileen M.
Petersen, John W.
Nichols, Wilmer W.
Sofianos, Sofia
Christou, Demetra D.
TI All-Extremity Exercise Training Improves Arterial Stiffness in Older Adults
SO MEDICINE AND SCIENCE IN SPORTS AND EXERCISE
AB Large elastic arteries stiffen with age, which predisposes older adults to increased risk for cardiovascular disease. Aerobic exercise training is known to reduce the risk for cardiovascular disease, but the optimal exercise prescription for attenuating large elastic arterial stiffening in older adults is not known. Purpose: The purpose of this randomized controlled trial was to compare the ef…
RI Cheng, wen chien/KCK-1394-2024; Stefanadis, Christodoulos/ABH-2232-2020
OI Handberg, Eileen/0000-0002-7805-9577; Hwang, Moon-Hyon/0000-0001-6095-4349; Hwang, Chueh-Lung/0000-0003-2713-4802; Petersen, John/0000-0003-0401-5421; Yoo, Jeung-Ki/0000-0003-1350-2491; Stefanadis, Christodoulos/0000-0001-5974-6454; Kim, Han Kyul/0000-0003-1048-9543
NR 0
TC 0
SN 0195-9131
EI 1530-0315
PD JUL
PY 2017
VL 49
IS 7
BP 1404
EP 1411
DI 10.1249/MSS.0000000000001229
WE Science Citation Index Expanded (SCI-EXPANDED)
PM 28166118
UT WOS:000403552100016
DA 2025-05-29
ER
PT J
AU Keating, CJ
Montilla, JAP
RomÃ¡n, PAL
del Castillo, RM
AF Keating, Christopher J.
Parraga Montilla, Juan A.
Latorre Roman, Pedro A.
Moreno del Castillo, Rafael
TI Comparison of High-Intensity Interval Training to Moderate-Intensity Continuous Training in Older Adults: A Systematic Review
SO JOURNAL OF AGING AND PHYSICAL ACTIVITY
AB High-intensity interval training (HIIT) is emerging as a safe and effective means to combat chronic diseases. The objective of this work was to perform a systematic review of the effect of HIIT interventions in an aging population. Three electronic databases were searched for randomized trials comparing the effect of HIIT and moderate-intensity continuous training in older adults. After a thor…
RI Keating, Christopher/GXH-1229-2022; Montilla, PÃ¡rraga/I-3872-2015; RomÃ¡n, Pedro/K-1052-2019; del CAstillo, Rafael/ABG-9182-2020
OI Moreno del Castillo, Rafael Jorge/0000-0002-8255-6664; Keating, Christopher James/0000-0002-4139-1453; Parraga Montilla, Juan Antonio/0000-0002-0250-0717
NR 0
TC 0
SN 1063-8652
EI 1543-267X
PD OCT
PY 2020
VL 28
IS 5
BP 798
EP 807
DI 10.1123/japa.2019-0111
WE Science Citation Index Expanded (SCI-EXPANDED); Social Science Citation Index (SSCI)
PM 32303000
UT WOS:000575188700018
DA 2025-05-29
ER
PT J
AU Briggs, BC
Ryan, AS
Sorkin, JD
Oursler, KK
AF Briggs, Brandon C.
Ryan, Alice S.
Sorkin, John D.
Oursler, Krisann K.
TI Feasibility and effects of high-intensity interval training in older adults living with HIV
SO JOURNAL OF SPORTS SCIENCES
AB Adults with HIV on therapy can live a normal lifespan but exhibit advanced ageing which includes reduced cardiorespiratory fitness. Our objective was to determine the feasibility and effects of high-intensity interval training (HIIT) combined with resistance training (RT) in older adults with HIV. We conducted a cross-over pilot study within a randomized exercise trial in sedentary adults with…
RI Briggs, Brandon/ABH-3402-2020
NR 0
TC 0
SN 0264-0414
EI 1466-447X
PD FEB 1
PY 2021
VL 39
IS 3
BP 304
EP 311
DI 10.1080/02640414.2020.1818949
EA SEP 2020
EY 2020
WE Science Citation Index Expanded (SCI-EXPANDED)
PM 32962523
UT WOS:000571931100001
DA 2025-05-29
ER
PT J
AU Herrod, PJJ
Atherton, PJ
Smith, K
Williams, JP
Lund, JN
Phillips, BE
AF Herrod, Philip J. J.
Atherton, Philip J.
Smith, Kenneth
Williams, John P.
Lund, Jonathan N.
Phillips, Bethan E.
TI Six weeks of high-intensity interval training enhances contractile activity induced vascular reactivity and skeletal muscle perfusion in older adults
SO GEROSCIENCE
AB Impairments in muscle microvascular function are associated with the pathogenesis of sarcopenia and cardiovascular disease. High-intensity interval training (HIIT) is an intervention by which a myriad of beneficial skeletal muscle/cardiovascular adaptations have been reported across age, including capillarisation and improved endothelial function. Herein, we hypothesised that HIIT would enhanc…
RI Lund, Jonathan/K-6631-2019; Atherton, Paul/GLS-3029-2022; Lund, Jonathan/A-3981-2019
OI Lund, Jonathan/0000-0001-5195-2181; Phillips, Bethan/0000-0002-1430-1870; Herrod, Philip/0000-0002-6839-3897
NR 0
TC 0
SN 2509-2715
EI 2509-2723
PD DEC
PY 2021
VL 43
IS 6
SI SI
BP 2667
EP 2678
DI 10.1007/s11357-021-00463-6
EA SEP 2021
EY 2021
WE Science Citation Index Expanded (SCI-EXPANDED)
PM 34562202
UT WOS:000698997000001
DA 2025-05-29
ER
PT J
AU Carpes, L
Costa, R
Schaarschmidt, B
Reichert, T
Ferrari, R
AF Carpes, Leandro
Costa, Rochelle
Schaarschmidt, Bruna
Reichert, Thais
Ferrari, Rodrigo
TI High-intensity interval training reduces blood pressure in older adults: A systematic review and meta-analysis
SO EXPERIMENTAL GERONTOLOGY
AB Background/objectives: The current systematic review and meta-analysis evaluated the effects of High-Intensity Interval Training (HIIT) on blood pressure (BP) in older adults and compared the efficacy of HIIT versus moderate-intensity continuous training (MICT). Methods: Search was conducted using the databases at PubMed, Scopus, Cochrane Library and EMBASE, for randomized trials comparing the…
RI Carpes, Leandro/HII-7241-2022; Ferrari, Rodrigo/U-8374-2019; Costa, Rochelle/F-3526-2019
OI de Oliveira Carpes, Leandro/0000-0003-1886-2517; Costa, Rochelle/0000-0003-0182-4936; Ferrari, Rodrigo/0000-0003-1043-821X
NR 0
TC 0
SN 0531-5565
EI 1873-6815
PD FEB
PY 2022
VL 158
AR 111657
DI 10.1016/j.exger.2021.111657
EA DEC 2021
EY 2021
WE Science Citation Index Expanded (SCI-EXPANDED)
PM 34921916
UT WOS:000736579300004
DA 2025-05-29
ER
PT J
AU Chen, Q
Gao, X
Wang, C
Zhang, PZ
AF Chen, Qin
Gao, Xin
Wang, Chen
Zhang, Peizhen
TI Influence of different exercise types on vascular endothelial function in middle-aged and older adults - A systematic review and network meta-analysis
SO ARCHIVES OF GERONTOLOGY AND GERIATRICS
AB Study Objectives: Against the current backdrop of population ageing, the correlation between cardiovascular diseases and endothelial dysfunction is increasingly important. Exercise, a simple and accessible method of preventing and ameliorating numerous diseases, has been demonstrated to significantly enhance endothelial function. This study aimed to assess the effects of aerobic exercise (AE),…
RI wang, chen/IQT-7873-2023
NR 0
TC 0
SN 0167-4943
EI 1872-6976
PD JAN
PY 2025
VL 128
AR 105624
DI 10.1016/j.archger.2024.105624
EA SEP 2024
EY 2024
WE Science Citation Index Expanded (SCI-EXPANDED)
PM 39288582
UT WOS:001317968000001
DA 2025-05-29
ER
PT J
AU Pajski, ML
Byrd, C
Nandigama, N
Seguin, E
Seguin, A
Fennell, A
Graber, TG
AF Pajski, Megan L.
Byrd, Chris
Nandigama, Nainika
Seguin, Emily
Seguin, Anna
Fennell, Alyssa
Graber, Ted G.
TI Endurance exercise preserves physical function in adult and older male C57BL/6 mice: high intensity interval training (HIIT) versus voluntary wheel running (VWR)
SO FRONTIERS IN AGING
AB Exercise has been shown to improve physical function, mitigate aspects of chronic disease and to potentially alter the trajectory of age-related onset of frailty and sarcopenia. Reliable and valid preclinical models are necessary to elucidate the underlying mechanisms at the intersection of age, exercise, and functional decline. The purpose of this study was to compare, head to head, the effec…
RI Graber, Ted/ISB-6378-2023
NR 0
TC 0
EI 2673-6217
PD MAR 7
PY 2024
VL 5
AR 1356954
DI 10.3389/fragi.2024.1356954
WE Emerging Sources Citation Index (ESCI)
PM 38523671
UT WOS:001187953500001
DA 2025-05-29
ER
PT J
AU Hwang, CL
Lim, J
Yoo, JK
Kim, HK
Hwang, MH
Handberg, EM
Petersen, JW
Holmer, BJ
Casella, JAL
Cusi, K
Christou, DD
AF Hwang, Chueh-Lung
Lim, Jisok
Yoo, Jeung-Ki
Kim, Han-Kyul
Hwang, Moon-Hyon
Handberg, Eileen M.
Petersen, John W.
Holmer, Brady J.
Casella, Julio A. Leey
Cusi, Kenneth
Christou, Demetra D.
TI Effect of all-extremity high-intensity interval training vs. moderate-intensity continuous training on aerobic fitness in middle-aged and older adults with type 2 diabetes: A randomized controlled trial
SO EXPERIMENTAL GERONTOLOGY
AB Aging and diabetes are associated with decreased aerobic fitness, an independent predictor of mortality. Aerobic exercise is prescribed to improve aerobic fitness; however, middle-aged/older diabetic patients often suffer from mobility limitations which restrict walking. Non-weight-bearing/low-impact exercise is recommended but the optimal exercise prescription is uncertain. The goal of this r…
RI Cheng, wen chien/KCK-1394-2024; holmer, brady/H-9699-2017; Cusi, Kenneth/ADV-2401-2022
OI Petersen, John/0000-0003-0401-5421; Yoo, Jeung-Ki/0000-0003-1350-2491; Handberg, Eileen/0000-0002-7805-9577; Kim, Han Kyul/0000-0003-1048-9543; Hwang, Moon-Hyon/0000-0001-6095-4349; Hwang, Chueh-Lung/0000-0003-2713-4802; Leey, Julio/0000-0002-7417-0139
NR 0
TC 0
SN 0531-5565
EI 1873-6815
PD FEB
PY 2019
VL 116
BP 46
EP 53
DI 10.1016/j.exger.2018.12.013
WE Science Citation Index Expanded (SCI-EXPANDED)
PM 30576716
UT WOS:000455643500008
DA 2025-05-29
ER
PT J
AU Keogh, JWL
Grigg, J
Vertullo, CJ
AF Keogh, Justin W. L.
Grigg, Josephine
Vertullo, Christopher J.
TI Is Home-Based, High-Intensity Interval Training Cycling Feasible and Safe for Patients With Knee Osteoarthritis?: Study Protocol for a Randomized Pilot Study
SO ORTHOPAEDIC JOURNAL OF SPORTS MEDICINE
AB Background: Osteoarthritis (OA) is a degenerative joint disease affecting the knee joint of many middle-aged and older adults. As OA symptoms typically involve knee pain and stiffness, individuals with knee OA are often insufficiently physically active, have low levels of physical function, and are at increased risk of other comorbidities and reduced quality of life. While moderate-intensity c…
RI Vertullo, Christopher/Y-2560-2019; Keogh, Justin/I-5045-2019
OI Keogh, Justin/0000-0001-9851-1068; Vertullo, Christopher/0000-0002-8447-8399; Grigg, Josie/0000-0003-1655-7578
NR 0
TC 0
EI 2325-9671
PD MAR 13
PY 2017
VL 5
IS 3
DI 10.1177/2325967117694334
WE Science Citation Index Expanded (SCI-EXPANDED)
PM 28451599
UT WOS:000400327300001
DA 2025-05-29
ER
PT J
AU Boukabous, I
Marcotte-ChÃ©nard, A
Amamou, T
Boulay, P
Brochu, M
Tessier, D
Dionne, IJ
Riesco, E
AF Boukabous, Ines
Marcotte-Chenard, Alexis
Amamou, Taha
Boulay, Pierre
Brochu, Martin
Tessier, Daniel
Dionne, Isabelle J.
Riesco, Eleonor
TI Low-Volume High-Intensity Interval Training Versus Moderate- Intensity Continuous Training on Body Composition, Cardiometabolic Profile, and Physical Capacity in Older Women
SO JOURNAL OF AGING AND PHYSICAL ACTIVITY
AB Objectives: To compare the effect of low-volume high-intensity interval training (HIIT) with moderate-intensity continuous training (MICT) on fat mass, cardiometabolic profile, and physical capacity, and confirm its feasibility in older women. Methods: Inactive older women (60-75 years) were randomly assigned to 8 weeks of either HIIT (75 min/week; n = 9) or MICT (150 min/week; n= 9). Body com…
OI Riesco, Eleonor/0000-0002-3664-6757
NR 0
TC 0
SN 1063-8652
EI 1543-267X
PD DEC
PY 2019
VL 27
IS 6
BP 879
EP 889
DI 10.1123/japa.2018-0309
WE Science Citation Index Expanded (SCI-EXPANDED); Social Science Citation Index (SSCI)
PM 31034304
UT WOS:000540241300013
DA 2025-05-29
ER
PT J
AU Yun, HZ
Su, WB
Zhao, HT
Li, HX
Wang, ZJ
Cui, XY
Xi, CJ
Gao, RR
Sun, YW
Liu, C
AF Yun, Hezhang
Su, Wenbo
Zhao, Haotian
Li, Huixin
Wang, Zhongjie
Cui, Xianyou
Xi, Changjin
Gao, Ruirui
Sun, Yaowei
Liu, Chang
TI Effects of different exercise modalities on lipid profile in the elderly population: A meta-analysis
SO MEDICINE
AB Background:Dyslipidemia, characterized by elevated total cholesterol (TC), triglycerides, and low-density lipoprotein cholesterol (LDL-C), as well as decreased high-density lipoprotein cholesterol (HDL-C), has long been recognized as a major risk factor for age-related diseases. Recent studies have shown that exercise can be effective in mitigating dyslipidemia in older adults. The aim of this…
RI Li, Yi/HQY-8229-2023; liu, Chang/IWV-0879-2023; Zhao, Haotian/JKH-5794-2023
OI Yun, Hezhang/0000-0003-1786-166X; Zhao, Haotian/0000-0003-4915-9090; liu, Chang/0000-0002-7867-6807; Li, Huixin/0009-0002-6768-4884
NR 0
TC 0
SN 0025-7974
EI 1536-5964
PD JUL 21
PY 2023
VL 102
IS 29
DI 10.1097/MD.0000000000033854
WE Science Citation Index Expanded (SCI-EXPANDED)
PM 37478257
UT WOS:001034383100001
DA 2025-05-29
ER
PT J
AU Hallan, SI
Ovrehus, MA
Shlipak, MG
Potok, OA
Romundstad, S
Aspvik, NP
Wisloff, U
Ix, JH
Stensvold, D
Langlo, KA
AF Hallan, Stein I.
Ovrehus, Marius A.
Shlipak, Michael G.
Potok, O. Alison
Romundstad, Solfrid
Aspvik, Nils P.
Wisloff, Ulrik
Ix, Joachim H.
Stensvold, Dorthe
Langlo, Knut A.
TI Long-Term Physical Exercise for Preventing CKD in Older Adults A Randomized Clinical Trial
SO JOURNAL OF THE AMERICAN SOCIETY OF NEPHROLOGY
AB Background CKD is a growing global public health issue. Physical exercise mitigates several kidney-related pathophysiological pathways, yet its effect on kidney function remains underexplored. We investigated the dose-response effect of physical exercise on kidney function preservation in older adults. Methods We conducted a post hoc analysis of the Generation 100 Study, a 5-year open-label, r…
RI Wisloff, Ulrik/K-2899-2012; Stensvold, Dorthe/HGE-7694-2022
OI Hallan, Stein/0000-0002-9045-3569; Potok, Olivia Alison/0000-0003-3986-1329; Wisloff, Ulrik/0000-0002-7211-3587; Langlo, Knut Asbjorn Rise/0000-0003-1653-3541; Shlipak, Michael/0000-0002-9559-204X; Ix, Joachim/0000-0002-8084-9869; stensvold, dorthe/0000-0002-8942-1316
NR 0
TC 0
SN 1046-6673
EI 1533-3450
PD FEB 11
PY 2025
DI 10.1681/ASN.0000000636
EA FEB 2025
EY 2025
WE Science Citation Index Expanded (SCI-EXPANDED)
PM 39932787
UT WOS:001445522300001
DA 2025-05-29
ER
PT J
AU Silva, NCBS
Petrella, AFM
Christopher, N
Marriott, CFS
Gill, DP
Owen, AM
Petrella, RJ
AF Boa Sorte Silva, Narlon C.
Petrella, Andrea F. M.
Christopher, Nathan
Marriott, Catherine F. S.
Gill, Dawn P.
Owen, Adrian M.
Petrella, Robert J.
TI The Benefits of High-Intensity Interval Training on Cognition and Blood Pressure in Older Adults With Hypertension and Subjective Cognitive Decline: Results From the Heart & Mind Study
SO FRONTIERS IN AGING NEUROSCIENCE
AB Background: The impact of exercise on cognition in older adults with hypertension and subjective cognitive decline (SCD) is unclear. Objectives: We determined the influence of high-intensity interval training (HIIT) combined with mind-motor training on cognition and systolic blood pressure (BP) in older adults with hypertension and SCD. Methods: We randomized 128 community-dwelling older adult…
RI Gill, Dawn/KMA-5039-2024; Owen, Adrian/B-4997-2015; Boa Sorte Silva, Narlon C/ABH-1468-2021
OI Boa Sorte Silva, Narlon C/0000-0002-4847-3742; Owen, Adrian M/0000-0002-5738-3765
NR 0
TC 0
SN 1663-4365
PD APR 15
PY 2021
VL 13
AR 643809
DI 10.3389/fnagi.2021.643809
WE Science Citation Index Expanded (SCI-EXPANDED); Social Science Citation Index (SSCI)
PM 33935686
UT WOS:000645149700001
DA 2025-05-29
ER
PT J
AU - Tjonna	AE
AU - Lee	SJ
AU - Rognmo	O
AU - Stolen	TO
AU - Bye	A
AU - Haram	PM
AU - Loennechen	JP
AU - Al-Share	QY
AU - Skogvoll	E
AU - Slordahl	SA
AU - Kemi	OJ
AU - Najjar	SM
AU - Wisloff	U
TI - Aerobic interval training versus continuous moderate exercise as a treatment for the metabolic syndrome - A pilot study
T2 - CIRCULATION
SN - 0009-7322
SN - 1524-4539
DA - JUL 22
PY - 2008
VL - 118
IS - 4
SP - 346
EP - 354
DO - 10.1161/CIRCULATIONAHA.108.772822
AN - WOS:000257797800006
ER -
PT J
AU Neves, MF
Cunha, MR
de Paula, T
AF Neves, Mario F.
Cunha, Michelle R.
de Paula, Tainah
TI Effects of Nutrients and Exercises to Attenuate Oxidative Stress and Prevent Cardiovascular Disease
SO CURRENT PHARMACEUTICAL DESIGN
AB Background: In recent years, it has become more evident that oxidative stress is involved in the development of cardiovascular disease. Indeed, reactive oxygen species seems to be the common mechanism for endothelial dysfunction, vascular inflammation and arterial stiffness, resulting in a blood pressure increase and early vascular aging. Methods: This review presents the potential role of ant…
NR 0
TC 0
SN 1381-6128
EI 1873-4286
PY 2018
VL 24
IS 40
BP 4800
EP 4806
DI 10.2174/1381612825666190116143824
WE Science Citation Index Expanded (SCI-EXPANDED)
PM 30652637
UT WOS:000461278900010
DA 2025-05-29
ER
PT J
AU Cano-Montoya, J
Hurtado, N
Vergara, CN
Vargas, SB
Rojas-Vargas, M
MartÃ­nez-HuenchullÃ¡n, S
Alvarez, C
Izquierdo, M
AF Cano-Montoya, Johnattan
Hurtado, Nicolas
Vergara, Carolina Nunez
Vargas, Sebastian Baez
Rojas-Vargas, Marcela
Martinez-Huenchullan, Sergio
Alvarez, Cristian
Izquierdo, Mikel
TI Interindividual Variability Response to Resistance and High-Intensity Interval Training on Blood Pressure Reduction in Hypertensive Older Adults
SO JOURNAL OF CARDIOVASCULAR DEVELOPMENT AND DISEASE
AB Background: This study evaluated the effects of resistance training (RT) and high-intensity interval training (HIIT) on systolic (SBP) and diastolic blood pressure (DBP) in hypertensive older adults undergoing pharmacological therapy over four and eight weeks. We compared the efficacy of RT and HIIT in reducing non-responders (NRs) between weeks 4 and 8 and analyzed time-course adaptations in …
RI ALVAREZ, CRISTIAN/S-8150-2019; Huenchullan, Sergio/GQQ-1675-2022; Cano-Montoya, Johnattan/N-9869-2018; Izquierdo, Mikel/A-4894-2010
OI Cano-Montoya, Johnattan/0000-0003-4654-6335; Martinez Huenchullan, Sergio/0000-0002-6336-5571; Alvarez, Cristian/0000-0003-4783-9981; Rojas-Vargas, Marcela/0000-0003-0427-030X; Nunez Vergara, Carolina/0000-0002-8566-2104; Izquierdo, Mikel/0000-0002-1506-4272; Baez, Sebastian/0000-0001-6676-9582
NR 0
TC 0
EI 2308-3425
PD JAN
PY 2025
VL 12
IS 1
AR 30
DI 10.3390/jcdd12010030
WE Science Citation Index Expanded (SCI-EXPANDED)
PM 39852308
UT WOS:001405873700001
DA 2025-05-29
ER
PT J
AU - Stensvold	D
AU - Tjonna	AE
AU - Skaug	EA
AU - Aspenes	S
AU - Stolen	T
AU - Wisloff	U
AU - Slordahl	SA
TI - Strength training versus aerobic interval training to modify risk factors of metabolic syndrome
T2 - JOURNAL OF APPLIED PHYSIOLOGY
SN - 8750-7587
SN - 1522-1601
DA - APR
PY - 2010
VL - 108
IS - 4
SP - 804
EP - 810
DO - 10.1152/japplphysiol.00996.2009
AN - WOS:000276324200008
ER
PT J
AU Men, J
Zhao, CR
Xiang, CM
Zhu, GY
Yu, ZY
Wang, PB
Wu, SM
Zhang, YX
Li, YS
Wang, LL
Gong, XY
Yang, X
Zou, SL
Ma, J
Cui, CL
Li, H
Ma, XD
Wu, WJ
Wang, YM
AF Men, Jie
Zhao, Chengrui
Xiang, Chenmin
Zhu, Guoyu
Yu, Zhengyang
Wang, Pengbo
Wu, Simin
Zhang, Yuxi
Li, Yishan
Wang, Liuliu
Gong, Xueyan
Yang, Xiang
Zou, Shuangling
Ma, Jia
Cui, Chenglong
Li, Hao
Ma, Xuedi
Wu, Wenjie
Wang, Yaoming
TI Effects of high-intensity interval training on physical morphology, cardiopulmonary function, and metabolic indicators in older adults: a systematic review and meta-analysis
SO FRONTIERS IN ENDOCRINOLOGY
AB Background: Despite the growing attention towards the efficacy of high-intensity interval training (HIIT) on older adult health, a consensus regarding the pleiotropic effects of HIIT in this population is yet to be reached. Previous studies have predominantly focused on specific outcomes or particular groups, lacking comprehensive analysis. Objective: We aimed to conduct a systematic evaluatio…
RI Yu, Zhengyang/GWN-0495-2022; wu, wenjie/HKM-3623-2023; Wang, Pengbo/HJP-9327-2023
NR 0
TC 0
SN 1664-2392
PD MAR 25
PY 2025
VL 16
AR 1526991
DI 10.3389/fendo.2025.1526991
WE Science Citation Index Expanded (SCI-EXPANDED)
PM 40201761
UT WOS:001461743300001
DA 2025-05-29
ER
PT J
AU - Ramos	JS
AU - Dalleck	LC
AU - Borrani	F
AU - Mallard	AR
AU - Clark	B
AU - Keating	SE
AU - Fassett	RG
AU - Coombes	JS
TI - The effect of different volumes of high-intensity interval training on proinsulin in participants with the metabolic syndrome: a randomised trial
T2 - DIABETOLOGIA
SN - 0012-186X
SN - 1432-0428
DA - NOV
PY - 2016
VL - 59
IS - 11
SP - 2308
EP - 2320
DO - 10.1007/s00125-016-4064-7
AN - WOS:000387596100006
ER
PT J
AU Marcangeli, V
Youssef, L
Dulac, M
Carvalho, LP
Hajj-Boutros, G
Reynaud, O
Guegan, B
Buckinx, F
Gaudreau, P
Morais, JA
MauriÃ¨ge, P
Noirez, P
Aubertin-Leheudre, M
Gouspillou, G
AF Marcangeli, Vincent
Youssef, Layale
Dulac, Maude
Carvalho, Livia P.
Hajj-Boutros, Guy
Reynaud, Olivier
Guegan, Benedicte
Buckinx, Fanny
Gaudreau, Pierrette
Morais, Jose A.
Mauriege, Pascale
Noirez, Philippe
Aubertin-Leheudre, Mylene
Gouspillou, Gilles
TI Impact of high-intensity interval training with or without l-citrulline on physical performance, skeletal muscle, and adipose tissue in obese older adults
SO JOURNAL OF CACHEXIA SARCOPENIA AND MUSCLE
AB Background Aging is associated with a progressive decline in skeletal muscle mass and strength as well as an increase in adiposity. These changes may have devastating impact on the quality of life of older adults. Mitochondrial dysfunctions have been implicated in aging-related and obesity-related deterioration of muscle function. Impairments in mitochondrial quality control processes (biogene…
RI Carvalho, Livia/AAB-3173-2022; Youssef, Layale/ACL-9309-2022; Reynaud, Olivier/ISA-3693-2023
OI Noirez, Philippe/0000-0003-4538-803X; Reynaud, Olivier/0000-0001-9743-2501; Gouspillou, Gilles/0000-0002-8543-3619; Youssef, Layale/0000-0002-7571-0651
NR 0
TC 0
SN 2190-5991
EI 2190-6009
PD JUN
PY 2022
VL 13
IS 3
BP 1526
EP 1540
DI 10.1002/jcsm.12955
EA MAR 2022
EY 2022
WE Science Citation Index Expanded (SCI-EXPANDED)
PM 35257499
UT WOS:000765670800001
DA 2025-05-29
ER
PT J
AU Da Silva, MAR
de FranÃ§a, E
Baptista, LC
Neves, RS
Loureiro, H
Caperuto, EC
VerÃ­ssimo, MT
Martins, RA
AF Da Silva, Marco Antonio R.
de Franca, Elias
Baptista, Liliana C.
Neves, Rafael S.
Loureiro, Helena
Caperuto, Erico C.
Verissimo, Manuel T.
Martins, Raul A.
TI COMBINING DIFFERENT CONCURRENT TRAINING METHODS IN OLDER ADULTS WITH METABOLIC SYNDROME
SO REVISTA BRASILEIRA DE MEDICINA DO ESPORTE
AB Introduction: There are no studies comparing the effects of different concurrent training routines [i.e., a resistance training plus high-intensity interval training (RT+HIIT) program compared to an RT plus moderate-intensity continuous training (RT+MICT) program] on cardiorespiratory fitness (CRF) and physical performance in older adults with metabolic syndrome (MetS). Objectives: This study …
RI LOUREIRO, MARIA/GZL-0404-2022; VerÃ­ssimo, Manuel/M-3520-2019; da Silva, Marco/AGM-6135-2022; Baptista, Liliana/AFM-0544-2022; Neves, Rafael/AAN-5660-2020; Loureiro, Helena/M-6058-2013; de Franca, Elias/J-9867-2014; Caperuto, Erico/I-3605-2014
OI Martins, Raul A./0000-0003-1194-4560; Loureiro, Helena/0000-0003-1826-5923; de Franca, Elias/0000-0001-5297-9458; Neves, Rafael Santos/0000-0002-9469-7595; Caperuto, Erico/0000-0001-7766-7506; Baptista, Liliana/0000-0002-3534-1839; Loureiro, Helena/0000-0003-1892-9013; Verissimo, Manuel/0000-0002-2793-2129
NR 0
TC 0
SN 1517-8692
EI 1806-9940
PD JUL-AUG
PY 2022
VL 28
IS 4
BP 267
EP 273
DI 10.1590/1517-8692202228042020_0122
WE Science Citation Index Expanded (SCI-EXPANDED)
UT WOS:000779163700003
DA 2025-05-29
ER
PT J
AU Allen, NG
Higham, SM
Mendham, AE
Kastelein, TE
Larsen, PS
Duffield, R
AF Allen, Nicholas G.
Higham, Samuel M.
Mendham, Amy E.
Kastelein, Tegan E.
Larsen, Penelope S.
Duffield, Rob
TI The effect of high-intensity aerobic interval training on markers of systemic inflammation in sedentary populations
SO EUROPEAN JOURNAL OF APPLIED PHYSIOLOGY
AB Purpose This study examined the effects of high-intensity interval training (HIIT; 30 s sprint, 4-5 min passive recovery) and prolonged intermittent sprint training (PIST; 10 s sprint, 2-3 min moderate exercise) on the systemic inflammatory markers C-reactive protein (CRP) and tumor necrosis factor-alpha (TNF-alpha), aerobic capacity, and anthropometry in a middle-aged, sedentary population. M…
RI Duffield, Rob/G-2660-2017; Mendham, Amy E/AFI-8524-2022; Higham, Samuel M/K-4576-2018
OI Hartmann, Tegan/0000-0002-9160-1420; Duffield, Rob/0000-0002-5641-1314; Larsen, Penelope/0000-0002-9785-7216; Mendham, Amy E/0000-0002-1959-6698; Higham, Samuel M/0000-0003-1420-8825
NR 0
TC 0
SN 1439-6319
EI 1439-6327
PD JUN
PY 2017
VL 117
IS 6
BP 1249
EP 1256
DI 10.1007/s00421-017-3613-1
WE Science Citation Index Expanded (SCI-EXPANDED)
PM 28409397
UT WOS:000401025200019
DA 2025-05-29
ER
PT J
AU Letnes, JM
Berglund, I
Johnson, KE
Dalen, H
Nes, BM
Lydersen, S
Viken, H
Hassel, E
Steinshamn, S
Vesterbekkmo, EK
Stoylen, A
Reitlo, LS
Zisko, N
BÃ¦kkerud, FH
Tari, AR
Ingebrigtsen, JE
Sandbakk, SB
Carlsen, T
Anderssen, SA
Singh, MAF
Coombes, JS
Helbostad, JL
Rognmo, O
Wisloff, U
Stensvold, D
AF Letnes, Jon Magne
Berglund, Ida
Johnson, Kristin E.
Dalen, Havard
Nes, Bjarne M.
Lydersen, Stian
Viken, Hallgeir
Hassel, Erlend
Steinshamn, Sigurd
Vesterbekkmo, Elisabeth Kleivhaug
Stoylen, Asbjorn
Reitlo, Line S.
Zisko, Nina
Baekkerud, Fredrik H.
Tari, Atefe R.
Ingebrigtsen, Jan Erik
Sandbakk, Silvana B.
Carlsen, Trude
Anderssen, Sigmund A.
Singh, Maria A. Fiatarone
Coombes, Jeff S.
Helbostad, Jorunn L.
Rognmo, Oivind
Wisloff, Ulrik
Stensvold, Dorthe
TI Effect of 5 years of exercise training on the cardiovascular risk profile of older adults: the Generation 100 randomized trial
SO EUROPEAN HEART JOURNAL
AB Aims The aim of this study was to compare the effects of 5 years of supervised exercise training (ExComb), and the differential effects of subgroups of high-intensity interval training (HIIT) and moderate-intensity continuous training (MICT), with control on the cardiovascular risk profile in older adults. Methods and results Older adults aged 70-77 years from Trondheim, Norway (n = 1567, 50% …
RI Stensvold, Dorthe/HGE-7694-2022; Rognmo, Ã˜ivind/Q-9369-2019; Letnes, Jon/ABC-5886-2020; BÃ¦kkerud, Fredrik/AAE-8979-2020; Wisloff, Ulrik/K-2899-2012; Nes, Bjarne/I-2903-2016; Dalen, Havard/A-8087-2018
OI Letnes, Jon Magne/0000-0002-2877-9904; Johnson, Kristin Espolin/0000-0002-5470-7138; Lydersen, Stian/0000-0001-6613-8596; stensvold, dorthe/0000-0002-8942-1316; Vesterbekkmo, Elisabeth K/0000-0001-5776-3533; Nes, Bjarne Martens/0000-0002-9958-8179; Hassel, Erlend/0000-0003-3282-8921; Berglund, Ida/0000-0001-9462-548X; Dalen, Havard/0000-0003-1192-3663
NR 0
TC 0
SN 0195-668X
EI 1522-9645
PD JUN 1
PY 2022
VL 43
IS 21
SI SI
BP 2065
EP +
DI 10.1093/eurheartj/ehab721
EA NOV 2021
EY 2021
WE Science Citation Index Expanded (SCI-EXPANDED)
PM 34746955
UT WOS:000790133600001
DA 2025-05-29
ER
PT J
AU - Mora-Rodriguez	R
AU - Fernandez-Elias	VE
AU - Morales-Palomo	F
AU - Pallares	JG
AU - Ramirez-Jimenez	M
AU - Ortega	JF
TI - Aerobic interval training reduces vascular resistances during submaximal exercise in obese metabolic syndrome individuals
T2 - EUROPEAN JOURNAL OF APPLIED PHYSIOLOGY
SN - 1439-6319
SN - 1439-6327
DA - OCT
PY - 2017
VL - 117
IS - 10
SP - 2065
EP - 2073
DO - 10.1007/s00421-017-3697-7
AN - WOS:000410384000013
ER
PT J
AU Wu, RS
Zhang, Y
Yuan, XW
Yan, X
Fu, XL
AF Wu, Ruo-Shan
Zhang, Yan
Yuan, Xin-Wang
Yan, Xin
Fu, Xiao-Lei
TI Comparative effectiveness of exercise interventions on arterial stiffness in individuals at risk for cardiovascular disease: a systematic review and network meta-analysis
SO FRONTIERS IN CARDIOVASCULAR MEDICINE
AB Background: Previous studies have shown that exercise can improve arterial stiffness (AS). However, it remains unclear which type of exercise is most effective for managing AS, particularly in individuals at high risk for cardiovascular diseases (CVD). This review aims to evaluate the effects of various exercises on AS and related variables in individuals at high risk for CVD. Methods: A compr…
RI Xinwang, Yuan/HPC-1975-2023
NR 0
TC 0
SN 2297-055X
PD FEB 27
PY 2025
VL 12
AR 1489382
DI 10.3389/fcvm.2025.1489382
WE Science Citation Index Expanded (SCI-EXPANDED)
PM 40083821
UT WOS:001444840000001
DA 2025-05-29
ER
PT J
AU Deka, P
Pathak, D
Klompstra, L
Sempere-Rubio, N
Querol-Giner, F
Marques-Sule, E
AF Deka, Pallav
Pathak, Dola
Klompstra, Leonie
Sempere-Rubio, Nuria
Querol-Giner, Felipe
Marques-Sule, Elena
TI High-Intensity Interval and Resistance Training Improve Health Outcomes in Older Adults With Coronary Disease
SO JOURNAL OF THE AMERICAN MEDICAL DIRECTORS ASSOCIATION
AB Objective: Both high-intensity interval training (HIIT) and resistance exercises (R) are used in cardiac rehabilitation in patients with coronary artery disease (CAD). However, the combined effect of an HIIT + R exercise program in older adults with CAD is not well investigated. The study's purpose was to assess the changes in anthropometric parameters, physical activity, functional capacity, …
RI Klompstra, Leonie/ABH-2079-2020; Querol-Giner, Felipe/IXD-1548-2023
OI Querol-Giner, Felipe/0000-0002-2590-284X; Deka, Pallav/0000-0002-3648-9843; Marques Sule, Elena/0000-0001-8554-5402
NR 0
TC 0
SN 1525-8610
EI 1538-9375
PD JAN
PY 2022
VL 23
IS 1
BP 60
EP 65
DI 10.1016/j.jamda.2021.05.034
EA DEC 2021
EY 2021
WE Science Citation Index Expanded (SCI-EXPANDED)
PM 34171293
UT WOS:000744181200011
DA 2025-05-29
ER
PT J
AU Youssef, L
Durand, S
Aprahamian, F
Lefevre, D
Bourgin, M
Maiuri, MC
Dulac, M
Hajj-Boutros, G
Marcangeli, V
Buckinx, F
PeyrusquÃ©, E
Morais, JA
Gaudreau, P
Gouspillou, G
Kroemer, G
Aubertin-Leheudre, M
Noirez, P
AF Youssef, Layale
Durand, Sylvere
Aprahamian, Fanny
Lefevre, Deborah
Bourgin, Melanie
Maiuri, Maria Chiara
Dulac, Maude
Hajj-Boutros, Guy
Marcangeli, Vincent
Buckinx, Fanny
Peyrusque, Eva
Morais, Jose A.
Gaudreau, Pierrette
Gouspillou, Gilles
Kroemer, Guido
Aubertin-Leheudre, Mylene
Noirez, Philippe
TI Serum metabolomic adaptations following a 12-week high-intensity interval training combined to citrulline supplementation in obese older adults
SO EUROPEAN JOURNAL OF SPORT SCIENCE
AB Physical activity and nutrition play important roles in preventing adverse health outcomes that accompany aging. It has been shown that high-intensity interval training (HIIT) combined with citrulline (CIT) supplementation can improve physical and functional capacities. The aim of this study was to evaluate serum metabolites following a 12-week HIIT combined or not with CIT in obese older adul…
RI KROEMER, Guido/B-4263-2013; Youssef, Layale/ACL-9309-2022
OI Noirez, Philippe/0000-0003-4538-803X; Youssef, Layale/0000-0002-7571-0651
NR 0
TC 0
SN 1746-1391
EI 1536-7290
PD NOV 2
PY 2023
VL 23
IS 11
BP 2157
EP 2169
DI 10.1080/17461391.2023.2213185
EA MAY 2023
EY 2023
WE Science Citation Index Expanded (SCI-EXPANDED)
PM 37161876
UT WOS:000992198200001
DA 2025-05-29
ER
PT J
AU Langeard, A
Cloutier, SO
Olmand, M
Saillant, K
Gagnon, C
GrÃ©goire, CA
Fortier, A
Lacroix, M
LalongÃ¨, J
Gayda, M
Besnier, F
Gagnon, D
Bherer, L
Nigam, A
AF Langeard, Antoine
Cloutier, Simon-Olivier
Olmand, Miloudza
Saillant, Kathia
Gagnon, Christine
Gregoire, Catherine-Alexandra
Fortier, Annick
Lacroix, Martine
Lalonge, Julie
Gayda, Mathieu
Besnier, Florent
Gagnon, Daniel
Bherer, Louis
Nigam, Anil
TI High-intensity interval training vs. hydrochlorothiazide on blood pressure, cardiovascular health and cognition: Protocol of a non-inferiority trial
SO CONTEMPORARY CLINICAL TRIALS
AB Background: While the number of people with hypertension (HBP) continues to increase, the therapeutic target for optimal blood pressure (BP) has been revised to a lower level. Studies have suggested that High-Intensity Interval Training (HIIT) could be as efficient as BP-lowering drugs, but no study has compared their efficacy in a randomized trial. The aim of this protocol is to determine if …
RI Besnier, Florent/KFR-3748-2024; Langeard, Antoine/J-4976-2019
OI Langeard, Antoine/0000-0001-5284-2435; BESNIER, Florent/0000-0003-0835-9483
NR 0
TC 0
SN 1551-7144
EI 1559-2030
PD MAR
PY 2021
VL 102
AR 106286
DI 10.1016/j.cct.2021.106286
EA JAN 2021
EY 2021
WE Science Citation Index Expanded (SCI-EXPANDED)
PM 33484896
UT WOS:000635616100004
DA 2025-05-29
ER
PT J
AU de Matos, DG
de Almeida-Neto, PF
Moreira, OC
de Souza, RF
Cabral, BGDT
Chilibeck, P
Aidar, FJ
AF de Matos, Dihogo Gama
de Almeida-Neto, Paulo Francisco
Moreira, Osvaldo Costa
de Souza, Raphael Fabricio
Tinoco Cabral, Breno Guilherme de Araujo
Chilibeck, Philip
Aidar, Felipe J.
TI Two Weekly Sessions of High-Intensity Interval Training Improve Metabolic Syndrome and Hypertriglyceridemic Waist Phenotype in Older Adults: A Randomized Controlled Trial
SO METABOLIC SYNDROME AND RELATED DISORDERS
AB Background: Exercise training provides physiological benefits for maintaining good health. A common exercise strategy is high-intensity interval training (HIIT). HIIT may alleviate metabolic syndrome (MetS) and hypertriglyceridemic waist (HTGW) phenotype, but remains largely unstudied in ageing participants. The aim of this research was to investigate the impact of 2 weekly HIIT sessions on Me…
RI Aidar, Felipe/L-7360-2019; Almeida-Neto, Paulo/AAZ-4182-2020; De Souza, Raphael/G-9815-2017; Aidar, Felipe J./AAO-2744-2020; Costa Moreira, Osvaldo/O-5152-2014
OI Aidar, Felipe J./0000-0001-7378-4529; Costa Moreira, Osvaldo/0000-0002-1386-8883; Fabricio de Souza, Raphael/0000-0002-3899-6849
NR 0
TC 0
SN 1540-4196
EI 1557-8518
PD AUG 1
PY 2021
VL 19
IS 6
BP 332
EP 339
DI 10.1089/met.2020.0136
EA MAR 2021
EY 2021
WE Science Citation Index Expanded (SCI-EXPANDED)
PM 33761288
UT WOS:000634647100001
DA 2025-05-29
ER
PT J
AU - Ramos	JS
AU - Dalleck	LC
AU - Borrani	F
AU - Beetham	KS
AU - Mielke	GI
AU - Dias	KA
AU - Wallen	MP
AU - Keating	SE
AU - Fassett	RG
AU - Coombes	JS
TI - High-intensity interval training and cardiac autonomic control in individuals with metabolic syndrome: A randomised trial
T2 - INTERNATIONAL JOURNAL OF CARDIOLOGY
SN - 0167-5273
SN - 1874-1754
DA - OCT 15
PY - 2017
VL - 245
SP - 245
EP - 252
DO - 10.1016/j.ijcard.2017.07.063
AN - WOS:000411288700050
ER
PT J
AU Ho, MH
Peng, CY
Liao, Y
Yen, HY
AF Ho, Mu-Hsing
Peng, Chi-Yuan
Liao, Yung
Yen, Hsin-Yen
TI Efficacy of a Wearable Activity Tracker With Step-by-StepGoal-Setting on Older Adults'Physical Activity and SarcopeniaIndicators:Clustered Trial
SO JOURNAL OF MEDICAL INTERNET RESEARCH
AB Background: Smart wearable technology has potential benefits for promoting physical activity and preventing sarcopenia.Objective: The purpose of this study was to explore the efficacy of a wearable activity tracker with 2-stage goal-setting fordaily steps on older adults'physical activity and sarcopenia indicators.Methods: The study used a clustered trial design and was conducted in March to J…
RI HO, Mu-Hsing/Y-9105-2019
OI Ho, Mu-Hsing/0000-0002-9443-4082; Liao, Yung/0000-0002-4401-8275
NR 0
TC 0
SN 1438-8871
PD NOV 1
PY 2024
VL 26
AR e60183
DI 10.2196/60183
WE Science Citation Index Expanded (SCI-EXPANDED)
PM 39486024
UT WOS:001365724800003
DA 2025-05-29
ER
PT J
AU Li, X
Han, TY
Zou, X
Zhang, H
Feng, WP
Wang, H
Shen, YL
Zhang, L
Fang, GL
AF Li, Xi
Han, Tianyu
Zou, Xu
Zhang, Han
Feng, Wenpin
Wang, Han
Shen, Yulin
Zhang, Li
Fang, Guoliang
TI Long-term high-intensity interval training increases serum neurotrophic factors in elderly overweight and obese Chinese adults
SO EUROPEAN JOURNAL OF APPLIED PHYSIOLOGY
AB Purpose To compare the effects of 12-week high-intensity interval training (HIIT) and vigorous-intensity continuous training (VICT) on cognitive function, physical fitness, VO(2)max, serum neurotransmitters and neurotrophic factors in overweight and obese elderly individuals. Methods Twenty-nine physically inactive older adults (18 males and 11 females) with a mean age of 64.8 +/- 3.9 years we…
OI Li, Xi/0000-0001-5085-220X
NR 0
TC 0
SN 1439-6319
EI 1439-6327
PD OCT
PY 2021
VL 121
IS 10
BP 2773
EP 2785
DI 10.1007/s00421-021-04746-w
EA JUN 2021
EY 2021
WE Science Citation Index Expanded (SCI-EXPANDED); Social Science Citation Index (SSCI)
PM 34148146
UT WOS:000663688900001
DA 2025-05-29
ER
PT J
AU Farrow, MT
Maher, J
Thompson, D
Bilzon, JLJ
AF Farrow, Matthew T.
Maher, Jennifer
Thompson, Dylan
Bilzon, James L. J.
TI Effect of high-intensity interval training on cardiometabolic component risks in persons with paraplegia: Protocol for a randomized controlled trial
SO EXPERIMENTAL PHYSIOLOGY
AB Individuals with a spinal cord injury (SCI) are at an increased risk of developing cardiovascular disease and present with a multitude of elevated cardiometabolic component risks. Although upper-body exercise appears an effective strategy to improve some of these outcomes, the effectiveness of high-intensity interval training (HIIT) has yet to be determined for this population. Therefore, a ra…
RI thompson, dylan/C-2478-2009; Farrow, Matthew/IAM-5307-2023
OI Bilzon, James/0000-0002-6701-7603; Farrow, Matthew/0000-0003-0300-5141; Thompson, Dylan/0000-0002-6312-1518; Maher, Jennifer/0000-0001-6603-536X
NR 0
TC 0
SN 0958-0670
EI 1469-445X
PD MAY
PY 2021
VL 106
IS 5
BP 1159
EP 1165
DI 10.1113/EP089110
EA MAR 2021
EY 2021
WE Science Citation Index Expanded (SCI-EXPANDED)
PM 33600014
UT WOS:000630744000001
DA 2025-05-29
ER
PT J
AU Park, C
Larsen, B
Mogos, M
Muchira, J
Dietrich, M
Lanoue, M
Jean, J
Norfleet, J
Doyle, A
Ahn, S
Mulvaney, S
AF Park, Chorong
Larsen, Britta
Mogos, Mulubrhan
Muchira, James
Dietrich, Mary
Lanoue, Marianna
Jean, Jason
Norfleet, John
Doyle, Abigail
Ahn, Soojung
Mulvaney, Shelagh
TI A multiple technology-based and individually-tailored Sit Less program for people with cardiovascular disease: A randomized controlled trial study protocol
SO PLOS ONE
AB Sedentary behavior, a key modifiable risk factor for cardiovascular disease, is prevalent among cardiovascular disease patients. However, few interventions target sedentary behavior in this group. This paper describes the protocol of a parallel two-group randomized controlled trial for a novel multi-technology sedentary behavior reduction intervention for cardiovascular disease patients (regis…
RI LaNoue, Marianna/MXM-4273-2025; Muchira, James/AAI-1866-2020; Park, Chorong/AHC-6056-2022
OI Ahn, Soojung/0000-0002-4234-3576; Mogos, Mulubrhan/0000-0001-6210-070X; Park, Chorong/0000-0002-9762-3620
NR 0
TC 0
SN 1932-6203
PD MAY 9
PY 2024
VL 19
IS 5
AR e0302582
DI 10.1371/journal.pone.0302582
WE Science Citation Index Expanded (SCI-EXPANDED)
PM 38722831
UT WOS:001245183200139
DA 2025-05-29
ER
PT J
AU - Ramos	JS
AU - Dalleck	LC
AU - Borrani	F
AU - Beetham	KS
AU - Wallen	MP
AU - Mallard	AR
AU - Clark	B
AU - Gomersall	S
AU - Keating	SE
AU - Fassett	RG
AU - Coombes	JS
TI - Low-Volume High-Intensity Interval Training Is Sufficient to Ameliorate the Severity of Metabolic Syndrome
T2 - METABOLIC SYNDROME AND RELATED DISORDERS
SN - 1540-4196
SN - 1557-8518
DA - SEP
PY - 2017
VL - 15
IS - 7
SP - 319
EP - 328
DO - 10.1089/met.2017.0042
AN - WOS:000408495600001
ER
PT J
AU Knowles, AM
Herbert, P
Easton, C
Sculthorpe, N
Grace, FM
AF Knowles, Ann-Marie
Herbert, Peter
Easton, Chris
Sculthorpe, Nicholas
Grace, Fergal M.
TI Impact of low-volume, high-intensity interval training on maximal aerobic capacity, health-related quality of life and motivation to exercise in ageing men
SO AGE
AB There is a demand for effective training methods that encourage exercise adherence during advancing age, particularly in sedentary populations. This study examined the effects of high-intensity interval training (HIIT) exercise on health-related quality of life (HRQL), aerobic fitness and motivation to exercise in ageing men. Participants consisted of males who were either lifelong sedentary (…
RI Easton, Chris/E-8331-2012; Grace, Fergal/N-7324-2016
OI Gibson, Ann-Marie/0000-0003-2516-7985; Grace, Fergal/0000-0002-3144-5999; Easton, Chris/0000-0003-4808-1287; Sculthorpe, Nicholas/0000-0001-8235-8580
NR 0
TC 0
SN 0161-9152
EI 1574-4647
PD APR
PY 2015
VL 37
IS 2
AR 25
DI 10.1007/s11357-015-9763-3
WE Science Citation Index Expanded (SCI-EXPANDED); Social Science Citation Index (SSCI)
PM 25773069
UT WOS:000351854300010
DA 2025-05-29
ER
PT J
AU Streese, L
Kotliar, K
Deiseroth, A
Infanger, D
Gugleta, K
Schmaderer, C
Hanssen, H
AF Streese, Lukas
Kotliar, Konstantin
Deiseroth, Arne
Infanger, Denis
Gugleta, Konstantin
Schmaderer, Christoph
Hanssen, Henner
TI Retinal endothelial function in cardiovascular risk patients: A randomized controlled exercise trial
SO SCANDINAVIAN JOURNAL OF MEDICINE & SCIENCE IN SPORTS
AB The aim of this study was to investigate, for the first time, the effects of high-intensity interval training (HIIT) on retinal microvascular endothelial function in cardiovascular (CV) risk patients. In the randomized controlled trial, middle-aged and previously sedentary patients with increased CV risk (aged 58 +/- 6 years) with >= two CV risk factors were randomized into a 12-week HIIT (n =…
RI Deiseroth, Arne/S-1307-2016; Streese, Lukas/G-6127-2018; Hanssen, Henner/AEU-2514-2022
OI Kotliar, Konstantin/0000-0003-2087-957X; Deiseroth, Arne/0000-0003-4341-8629; Infanger, Denis/0000-0001-9028-7110; Streese, Lukas/0000-0003-3920-8610; Hanssen, Henner/0000-0001-5501-4205; Gugleta, Konstantin/0000-0002-3520-2791
NR 0
TC 0
SN 0905-7188
EI 1600-0838
PD FEB
PY 2020
VL 30
IS 2
BP 272
EP 280
DI 10.1111/sms.13560
EA OCT 2019
EY 2019
WE Science Citation Index Expanded (SCI-EXPANDED)
PM 31580506
UT WOS:000492731100001
DA 2025-05-29
ER
PT J
AU - Mora-Rodriguez	R
AU - Ramirez-Jimenez	M
AU - Fernandez-Elias	VE
AU - de Prada	MVG
AU - Morales-Palomo	F
AU - Pallares	JG
AU - Nelson	RK
AU - Ortega	JF
TI - Effects of aerobic interval training on arterial stiffness and microvascular function in patients with metabolic syndrome
T2 - JOURNAL OF CLINICAL HYPERTENSION
SN - 1524-6175
SN - 1751-7176
DA - JAN
PY - 2018
VL - 20
IS - 1
SP - 11
EP - 18
DO - 10.1111/jch.13130
AN - WOS:000426039300002
ER
PT J
AU Bouaziz, W
Malgoyre, A
Schmitt, E
Lang, PO
Vogel, T
Kanagaratnam, L
AF Bouaziz, Walid
Malgoyre, Alexandra
Schmitt, Elise
Lang, Pierre-Olivier
Vogel, Thomas
Kanagaratnam, Lukshe
TI Effect of high-intensity interval training and continuous endurance training on peak oxygen uptake among seniors aged 65 or older: A meta-analysis of randomized controlled trials
SO INTERNATIONAL JOURNAL OF CLINICAL PRACTICE
AB Background Ageing is intrinsically associated with a progressive decline in cardiorespiratory fitness (CRF) as measured by peak oxygen uptake (VO2peak). Improving CRF through physical activity contribute to better and healthy ageing. High-intensity interval training (HIIT) is a potent method of improving CRF among seniors, yet comparisons between this type of training and traditional endurance…
RI Kanagaratnam, Lukshe/AAG-4193-2020; Bouaziz, Walid/H-8034-2018
OI Bouaziz, Walid/0000-0002-5710-1342
NR 0
TC 0
SN 1368-5031
EI 1742-1241
PD JUN
PY 2020
VL 74
IS 6
AR e13490
DI 10.1111/ijcp.13490
EA MAR 2020
EY 2020
WE Science Citation Index Expanded (SCI-EXPANDED); Social Science Citation Index (SSCI)
PM 32083390
UT WOS:000520889200001
DA 2025-05-29
ER
PT J
AU Oliveira, A
Fidalgo, A
Farinatti, P
Monteiro, W
AF Oliveira, Adriano
Fidalgo, Andressa
Farinatti, Paulo
Monteiro, Walace
TI Effects of high-intensity interval and continuous moderate aerobic training on fitness and health markers of older adults: A systematic review and meta-analysis
SO ARCHIVES OF GERONTOLOGY AND GERIATRICS
AB Background: High-intensity interval training (HIIT) promotes similar or superior gains in physical fitness and health compared to continuous moderate-intensity training (MICT) in young individuals. However, the effectiveness of HIIT in older adults is uncertain. Objective: This meta-analysis compared the effects of HIIT and MICT on cardiorespiratory fitness, body composition, vascular, metabol…
RI Farinatti, Paulo/AAG-7505-2019; Farinatti, Paulo/G-7555-2012
OI Farinatti, Paulo/0000-0003-2463-1280
NR 0
TC 0
SN 0167-4943
EI 1872-6976
PD SEP
PY 2024
VL 124
AR 105451
DI 10.1016/j.archger.2024.105451
EA MAY 2024
EY 2024
WE Science Citation Index Expanded (SCI-EXPANDED)
PM 38718488
UT WOS:001241009900001
DA 2025-05-29
ER
PT J
AU Marcotte-ChÃ©nard, A
Tremblay, D
Mony, MM
Brochu, M
Dionne, IJ
Langlois, MF
Mampuya, W
Morais, J
Tessier, D
Riesco, E
AF Marcotte-Chenard, A.
Tremblay, D.
Mony, M. -M.
Brochu, M.
Dionne, I. J.
Langlois, M. F.
Mampuya, W.
Morais, J.
Tessier, D.
Riesco, E.
TI Low-volume walking HIIT: Efficient strategy to improve physical capacity and reduce the risk of cardiovascular disease in older women with type 2 diabetes
SO DIABETES & METABOLIC SYNDROME-CLINICAL RESEARCH & REVIEWS
AB Background and aims: To compare the effect of a low-volume walking high-intensity interval training (HIIT) to moderate-intensity continuous training (MICT) on risk of cardiovascular diseases and physical capacity in older women with type 2 diabetes (T2D). Methods: Thirty inactive older women with T2D were randomized into either HIIT (75 min/week) or MICT (150 min/week). Cardiovascular risk pro…
OI Riesco, Eleonor/0000-0002-3664-6757
NR 0
TC 0
SN 1871-4021
EI 1878-0334
PD SEP-OCT
PY 2021
VL 15
IS 5
AR 102233
DI 10.1016/j.dsx.2021.102233
EA AUG 2021
EY 2021
WE Emerging Sources Citation Index (ESCI)
PM 34364301
UT WOS:000701751300058
DA 2025-05-29
ER
PT J
AU Abrahin, O
Abrahin, RP
Guimaraes, M
de Holanda, VBT
Figueiredo, FADL
Rosa, BV
Neto, IVD
Rolnick, N
de Melo, GF
Prestes, EF
Nascimento, DD
AF Abrahin, Odilon
Abrahin, Rejane Pequeno
Guimaraes, Mayko
de Holanda, Vitor Bruno Teixeira
Figueiredo, Fernanda Andreza De Pinho Lott
Rosa, Bruno Viana
de Sousa Neto, Ivo Vieira
Rolnick, Nicholas
de Melo, Gislane Ferreira
Prestes, Emanuelle Fernandes
Nascimento, Dahan da Cunha
TI Blood pressure responsiveness to resistance training in the hypertensive older adult: a randomized controlled study
SO BLOOD PRESSURE MONITORING
AB Different lifestyle changes have been employed to improve clinical hypertension. However, there is scarce evidence on the blood pressure responsiveness to resistance training (RT) in hypertensive older adults. Consequently, little is known about some participants clinically reducing blood pressure and others not. Thus, we investigate the effects and responsiveness of RT on blood pressure in hy…
RI Abrahin, Odilon/B-6118-2013; de Sousa Neto, Ivo/F-6965-2018; Melo, Gislane/G-9144-2012; da Cunha Nascimento, Dahan/AAP-9675-2021
OI Vieira de Sousa Neto, Ivo/0000-0002-1479-5866; Ferreira de Melo, Gislane/0000-0003-3551-5963
NR 0
TC 0
SN 1359-5237
EI 1473-5725
PD APR
PY 2024
VL 29
IS 2
BP 71
EP 81
DI 10.1097/MBP.0000000000000690
WE Science Citation Index Expanded (SCI-EXPANDED)
PM 38300019
UT WOS:001177889400008
DA 2025-05-29
ER
PT J
AU - Palomo	FM
AU - Ramirez-Jimenez	M
AU - Ortega	JF
AU - Mora-Rodriguez	R
TI - Effectiveness Of Aerobic Exercise Programs For Health Promotion In Metabolic Syndrome
T2 - MEDICINE AND SCIENCE IN SPORTS AND EXERCISE
CP - Annual Meeting of the American-College-of-Sports-Medicine (ACSM)
SN - 0195-9131
SN - 1530-0315
DA - JUN
PY - 2019
VL - 51
IS - 6
MA - 1610
SP - 438
EP - 438
DO - 10.1249/01.mss.0000561811.95734.21
AN - WOS:000481662801539
ER
PT J
AU Hartman, SJ
Dillon, LW
LaCroix, AZ
Natarajan, L
Sears, DD
Owen, N
Dunstan, DW
Sallis, JF
Schenk, S
Allison, M
Takemoto, M
Herweck, AM
Nguyen, B
Rosenberg, DE
AF Hartman, Sheri J.
Dillon, Lindsay W.
LaCroix, Andrea Z.
Natarajan, Loki
Sears, Dorothy D.
Owen, Neville
Dunstan, David W.
Sallis, James F.
Schenk, Simon
Allison, Matthew
Takemoto, Michelle
Herweck, Alexandra M.
Bao Nguyen
Rosenberg, Dori E.
TI Interrupting Sitting Time in Postmenopausal Women: Protocol for the Rise for Health Randomized Controlled Trial
SO JMIR RESEARCH PROTOCOLS
AB Background: Many older adults spend the majority of their waking hours sitting, which increases their risk of chronic diseases. Given the challenges that many older adults face when engaging in moderate-to-vigorous physical activity, understanding the health benefits of decreasing sitting time and increasing the number of sit-to-stand transitions is needed to address this growing public health…
RI Owen, Neville/IXN-9070-2023; LaCroix, Andrea/N-9880-2018; Sears, Dorothy/B-6979-2019; Sallis, James F/D-3001-2014; Dunstan, David/E-8473-2010
OI Allison, Matthew/0000-0003-0777-8272; Sears, Dorothy/0000-0002-9260-3540; Sallis, James F/0000-0003-2555-9452; Schenk, Simon/0000-0002-8224-3203; Natarajan, Loki/0000-0001-5719-828X; Dunstan, David/0000-0003-2629-9568
NR 0
TC 0
SN 1929-0748
PD MAY
PY 2021
VL 10
IS 5
AR e28684
DI 10.2196/28684
WE Emerging Sources Citation Index (ESCI)
PM 33983131
UT WOS:000658257400015
DA 2025-05-29
ER
PT J
AU Ballin, M
Lundberg, E
SÃ¶rlÃ©n, N
NordstrÃ¶m, P
Hult, A
NordstrÃ¶m, A
AF Ballin, Marcel
Lundberg, Emmy
Sorlen, Niklas
Nordstrom, Peter
Hult, Andreas
Nordstrom, Anna
TI Effects of interval training on quality of life and cardiometabolic risk markers in older adults: a randomized controlled trial
SO CLINICAL INTERVENTIONS IN AGING
AB Purpose: To explore the effects of 10 weeks of progressive vigorous interval training as a single intervention on health-related quality of life (HRQoL) and cardiometabolic risk markers in centrally obese 70-year-old individuals. Participants and methods: A randomized controlled trial (ClinicalTrials.gov registration no. NCT03450655) including seventy-seven community-dwelling 70-year-old men a…
RI NordstrÃ¶m, Peter/F-2466-2010; Nordstrom, Anna/F-2238-2010
OI Hult, Andreas/0000-0002-4341-1745; Nordstrom, Anna/0000-0003-3534-456X; Ballin, Marcel/0000-0002-9638-7208
NR 0
TC 0
EI 1178-1998
PY 2019
VL 14
BP 1589
EP 1599
DI 10.2147/CIA.S213133
WE Science Citation Index Expanded (SCI-EXPANDED); Social Science Citation Index (SSCI)
PM 31564841
UT WOS:000484757900001
DA 2025-05-29
ER
PT J
AU Bento, AFPD
PÃ¡ez, LC
Raimundo, AMD
AF Paulino da Silva Bento, Andre Filipe
Carrasco Paez, Luis
de Mendonca Raimundo, Armando Manuel
TI School-Based High-Intensity Interval Training Programs for Promoting Physical Activity and Fitness in Adolescents: A Systematic Review
SO JOURNAL OF TEACHING IN PHYSICAL EDUCATION
AB Purpose: This review aimed to evaluate the utility of high-intensity interval training (HIIT) programs integrated into physical education classes. Method: Searches of electronic databases from January 2008 to March 2020. Inclusion criteria: Applied to adolescents aged 10-19 years; applied in school settings; reported results on physical fitness, physical activity (PA), and motivation; at least…
RI Bento, AndrÃ©/MTA-2203-2025; De+MendonÃ§a+Raimundo, Armando/AAK-4627-2020; Carrasco, Luis/F-3878-2010
OI Bento, Andre/0000-0003-0794-5587; Raimundo, Armando/0000-0001-9753-8381; Carrasco, Luis/0000-0003-4163-3050
NR 0
TC 0
SN 0273-5024
EI 1543-2769
PD APR
PY 2022
VL 41
IS 2
SI SI
BP 288
EP 300
DI 10.1123/jtpe.2020-0187
WE Science Citation Index Expanded (SCI-EXPANDED); Social Science Citation Index (SSCI)
UT WOS:000783054000014
DA 2025-05-29
ER
PT J
AU Taha, MM
Aneis, YM
Hasanin, ME
Felaya, EE
Aldhahi, MI
Abdeen, HAA
AF Taha, M. M.
Aneis, Y. M.
Hasanin, M. E.
Felaya, E. E.
Aldhahi, M. I.
Abdeen, H. A. A.
TI Effect of high intensity interval training on arterial stiffness in obese hypertensive women: a randomized controlled trial
SO EUROPEAN REVIEW FOR MEDICAL AND PHARMACOLOGICAL SCIENCES
AB OBJECTIVE: High-intensity in-terval training (HIIT) has been linked to a low-er risk of cardiovascular disease and mortality. The study's overarching goal is to evaluate the impact of HIIT on arterial stiffness in obese hy-pertensive women.PATIENTS AND METHODS: Sixty obese hypertensive women aged between 40-50 years were randomized to group A (Interven-tion group, n = 30) or group B (Control g…
RI Taha, Mona/ABE-7860-2020; Abdeen, Heba/AAV-2954-2021; M. Aneis, Yasser/CBR-1476-2022; Aldhahi, Monira/ABF-6238-2021
OI Aldhahi, Monira/0000-0002-5255-4860
NR 0
TC 0
SN 1128-3602
PY 2023
VL 27
IS 9
BP 4069
EP 4079
WE Science Citation Index Expanded (SCI-EXPANDED)
PM 37203832
UT WOS:000999896900004
DA 2025-05-29
ER
PT J
AU Ballin, M
Lundberg, E
SÃ¶rlÃ©n, N
NordstrÃ¶m, P
Hult, A
NordstrÃ¶m, A
AF Ballin, Marcel
Lundberg, Emmy
Sorlen, Niklas
Nordstrom, Peter
Hult, Andreas
Nordstrom, Anna
TI Effects of Interval Training on Visceral Adipose Tissue in Centrally Obese 70-Year-Old Individuals: A Randomized Controlled Trial
SO JOURNAL OF THE AMERICAN GERIATRICS SOCIETY
AB OBJECTIVE To investigate the effects of 10 weeks of progressive vigorous-intensity interval training as a single intervention on body composition among 70-year-old individuals with central obesity. DESIGN Randomized controlled trial ( registration No. NCT03450655). SETTING Community-dwelling 70-year-old men and women living in the Umea municipality in Sweden. PARTICIPANTS Seventy-seven 70-year…
RI NordstrÃ¶m, Peter/F-2466-2010; Nordstrom, Anna/F-2238-2010
OI Nordstrom, Anna/0000-0003-3534-456X; Hult, Andreas/0000-0002-4341-1745
NR 0
TC 0
SN 0002-8614
EI 1532-5415
PD AUG
PY 2019
VL 67
IS 8
BP 1625
EP 1631
DI 10.1111/jgs.15919
WE Science Citation Index Expanded (SCI-EXPANDED); Social Science Citation Index (SSCI)
PM 31012497
UT WOS:000478919000014
DA 2025-05-29
ER
PT J
AU Badaam, KM
Zingade, US
AF Badaam, Khaled M.
Zingade, Urjita S.
TI The Effect of Traditional Aerobic Exercise and Sprint Interval Training on Insulin Resistance in Men With Prediabetes: A Randomised Controlled Trial
SO CUREUS JOURNAL OF MEDICAL SCIENCE
AB Introduction Prediabetes is an intermediate stage with hyperglycaemia below the threshold of diabetes mellitus. Insulin resistance is a significant factor in its pathogenesis. Lifestyle modifications are suggested and found to be more beneficial in this stage. Moderate-intensity exercise for 30 to 45 minutes a day is routinely recommended but has low compliance, and lack of time is a significa…
NR 0
TC 0
EI 2168-8184
PD DEC 29
PY 2021
VL 13
IS 12
AR e20789
DI 10.7759/cureus.20789
WE Emerging Sources Citation Index (ESCI)
PM 35141057
UT WOS:000739050100006
DA 2025-05-29
ER
PT J
AU Perry, CA
Van Guilder, GP
Hossain, M
Kauffman, A
AF Perry, Cydne A.
Van Guilder, Gary P.
Hossain, Mosharraf
Kauffman, Alyssa
TI Cardiometabolic Changes in Response to a Calorie-Restricted DASH Diet in Obese Older Adults
SO FRONTIERS IN NUTRITION
AB Objective: To examine the response of a calorie-restricted Dietary Approaches to Stop Hypertension diet on indicators of cardiometabolic health in a cohort of sedentary obese older adults. Design: This was a controlled-feeding trial with a parallel design. Each participant consumed either 3 oz (85 g; n = 15) or 6 oz (170.1 g; n = 13) of lean fresh beef within a standardized calorie-restricted …
RI Van Guilder, Gary/N-6611-2017; Hossain, Mosharraf/KXQ-8725-2024
OI Hossain, Mosharraf/0000-0003-1409-7803
NR 0
TC 0
SN 2296-861X
PD MAR 19
PY 2021
VL 8
AR 647847
DI 10.3389/fnut.2021.647847
WE Science Citation Index Expanded (SCI-EXPANDED)
PM 33816541
UT WOS:000635789800001
DA 2025-05-29
ER
PT J
AU Hinrichs, T
Moschny, A
Brach, M
Wilm, S
Klaassen-Mielke, R
Trampisch, M
Platen, P
AF Hinrichs, Timo
Moschny, Anna
Brach, Michael
Wilm, Stefan
Klaassen-Mielke, Renate
Trampisch, Matthias
Platen, Petra
TI Effects of an exercise programme for chronically ill and mobility-restricted elderly with structured support by the general practitioner's practice (HOMEfit) - study protocol of a randomised controlled trial
SO TRIALS
AB Background: Exercise programmes can be administered successfully as therapeutic agents to patients with a number of chronic diseases and help to improve physical functioning in older adults. Usually, such programmes target either healthy and mobile community-dwelling seniors or elderly individuals living in nursing institutions or special residences. Chronically ill or mobility-restricted indi…
RI Brach, Michael/A-4573-2010
OI Brach, Michael/0000-0001-6676-9742; Platen, Petra/0000-0002-3440-8245; Hinrichs, Timo/0000-0001-6200-307X; Wilm, Stefan/0000-0002-1266-5064
NR 0
TC 0
EI 1745-6215
PD DEC 21
PY 2011
VL 12
AR 263
DI 10.1186/1745-6215-12-263
WE Science Citation Index Expanded (SCI-EXPANDED); Social Science Citation Index (SSCI)
PM 22188781
UT WOS:000301734500001
DA 2025-05-29
ER
PT J
AU Morales-Palomo, F
Ramirez-Jimenez, M
Ortega, JF
Mora-Rodriguez, R
AF Morales-Palomo, Felix
Ramirez-Jimenez, Miguel
Fernando Ortega, Juan
Mora-Rodriguez, Ricardo
TI Exercise Periodization over the Year Improves Metabolic Syndrome and Medication Use
SO MEDICINE & SCIENCE IN SPORTS & EXERCISE
AB Purpose We aimed to determine if yearly repeated exercise training reduces metabolic syndrome (MetS) and the use of medicines to control MetS components. Methods Fifty-five MetS individuals were randomized into a TRAIN group that underwent two yearly programs of 16-wk high-intensity interval training or a nonexercising CONT group. We measured the evolution of all five MetS components, cardiore…
RI Ramirez-Jimenez, Miguel/HMP-5075-2023; Mora-Rodriguez, Ricardo/AAC-9096-2022; Morales Palomo, Felix/ABW-4574-2022; Ortega, Juan Fernando/L-4973-2014
OI Morales Palomo, Felix Alberto/0000-0001-8881-8592; Ortega, Juan Fernando/0000-0003-3884-923X; Ramirez-Jimenez, Miguel/0000-0002-3085-4061
NR 0
TC 0
SN 0195-9131
EI 1530-0315
PD OCT
PY 2018
VL 50
IS 10
BP 1983
EP 1991
DI 10.1249/MSS.0000000000001659
WE Science Citation Index Expanded (SCI-EXPANDED)
PM 29781921
UT WOS:000444553300001
DA 2025-05-29
ER
PT J
AU Luo, P
Wu, RS
Gao, WF
Yan, WY
Wang, RX
Ye, YF
AF Luo, Ping
Wu, Ruoshan
Gao, Weifeng
Yan, Weiyi
Wang, Ruixue
Ye, Yufang
TI Effects of high-intensity interval exercise on arterial stiffness in individuals at risk for cardiovascular disease: a meta-analysis
SO FRONTIERS IN CARDIOVASCULAR MEDICINE
AB Objective: The purpose of this meta-analysis was to investigate the effect of high-intensity interval training (HIIT) on arterial stiffness (AS) and vascular function in persons at high risk of cardiovascular disease (CVD). Methods: We conducted a comprehensive search of randomized controlled trials (RCTs) published in electronic databases (PubMed, Web of Science, Cochrane, Embase, and Ebsco) …
RI Gao, Weifeng/IUQ-1751-2023
OI WU, Ruo-Shan/0009-0000-3908-0587
NR 0
TC 0
SN 2297-055X
PD APR 17
PY 2024
VL 11
AR 1376861
DI 10.3389/fcvm.2024.1376861
WE Science Citation Index Expanded (SCI-EXPANDED)
PM 38694567
UT WOS:001258329800001
DA 2025-05-29
ER
PT J
AU - Ramirez-Jimenez	M
AU - Morales-Palomo	F
AU - Ortega	JF
AU - Moreno-CabaÃ±as	A
AU - de Prada	VG
AU - Alvarez-Jimenez	L
AU - Mora-Rodriguez	R
TI - Effects of Exercise Training during Christmas on Body Weight and Cardiometabolic Health in Overweight Individuals
T2 - INTERNATIONAL JOURNAL OF ENVIRONMENTAL RESEARCH AND PUBLIC HEALTH
SN - 1660-4601
DA - JUL
PY - 2020
VL - 17
IS - 13
C7 - 4732
DO - 10.3390/ijerph17134732
AN - WOS:000550293900001
ER
PT J
AU Lai, P
Xue, JH
Xie, MJ
Ye, JH
Yang, N
Zhong, YM
Liao, YL
AF Lai, Ping
Xue, Jin-Hua
Xie, Mu-Jin
Ye, Jin-Hua
Yang, Ning
Zhong, Yi-Ming
Liao, Yong-Ling
TI High-intensity and moderate-intensity interval training in heart failure with preserved ejection fraction: A meta-analysis of randomized controlled trials
SO MEDICINE
AB Background:Exercise training significantly improves cardiorespiratory fitness (CRF) in heart failure with reduced ejection fraction (HFrEF) patients, but high-intensity interval training (HIIT) is not superior to moderate-intensity interval training (MIIT). Whether HIIT is more beneficial than MIIT in patients with heart failure with preserved ejection fraction (HFpEF) remains unclear. Methods…
RI liao, yongling/GYJ-5383-2022; Zhong, Yi-Ming/JPX-3693-2023
NR 0
TC 0
SN 0025-7974
EI 1536-5964
PD FEB 22
PY 2023
VL 102
IS 8
DI 10.1097/MD.0000000000033010
WE Science Citation Index Expanded (SCI-EXPANDED)
PM 36827059
UT WOS:000963988200006
DA 2025-05-29
ER
PT J
AU Wang, CH
Xing, J
Zhao, BL
Wang, YH
Zhang, LZ
Wang, YB
Zheng, MQ
Liu, G
AF Wang, Cuihua
Xing, Jun
Zhao, Baoli
Wang, Yahui
Zhang, Lizhuang
Wang, Yebo
Zheng, Mingqi
Liu, Gang
TI The Effects of High-Intensity Interval Training on Exercise Capacity and Prognosis in Heart Failure and Coronary Artery Disease: A Systematic Review and Meta-Analysis
SO CARDIOVASCULAR THERAPEUTICS
AB Objective. The purpose of this study is to compare the effects of high-intensity interval training (HIIT) versus moderate-intensity continuous training (MICT) on exercise capacity and several prognostic markers in patients with coronary artery disease (CAD) and heart failure (HF). Methods. This systematic review is registered on the INPLASY website (number: INPLASY202080112). We conducted a co…
RI Xing, Jun/HMV-8482-2023; Wang, Yahui/HOF-6259-2023
OI Liu, Gang/0000-0003-1221-3698; Liu, Gang/0000-0002-7243-0363
NR 0
TC 0
SN 1755-5914
EI 1755-5922
PD JUN 9
PY 2022
VL 2022
AR 4273809
DI 10.1155/2022/4273809
WE Science Citation Index Expanded (SCI-EXPANDED)
PM 35801132
UT WOS:000813874700002
DA 2025-05-29
ER
PT J
AU Buckinx, F
Gouspillou, G
Carvalho, LP
Marcangeli, V
Boutros, GE
Dulac, M
Noirez, P
Morais, JA
Gaudreau, P
Aubertin-Leheudre, M
AF Buckinx, Fanny
Gouspillou, Gilles
Carvalho, Livia P.
Marcangeli, Vincent
Boutros, Guy El Hajj
Dulac, Maude
Noirez, Philippe
Morais, Jose A.
Gaudreau, Pierette
Aubertin-Leheudre, Mylene
TI Effect of High-Intensity Interval Training Combined with L-Citrulline Supplementation on Functional Capacities and Muscle Function in Dynapenic-Obese Older Adults
SO JOURNAL OF CLINICAL MEDICINE
AB Background: To compare the effects of high-intensity interval training (HIIT) alone vs. HIIT combined with L-citrulline (CIT) supplementation on functional capacity and muscle function in dynapenic-obese elderly. Methods: A total of 56 obese (fat mass: men > 25%, women > 35%) and dynapenic (grip strength/body weight: women < 0.44, men < 0.61) subjects were recruited and divided in two groups: …
RI Carvalho, Livia/AAB-3173-2022
OI Gouspillou, Gilles/0000-0002-8543-3619; Noirez, Philippe/0000-0003-4538-803X
NR 0
TC 0
EI 2077-0383
PD DEC
PY 2018
VL 7
IS 12
AR 561
DI 10.3390/jcm7120561
WE Science Citation Index Expanded (SCI-EXPANDED); Social Science Citation Index (SSCI)
PM 30562948
UT WOS:000455409100098
DA 2025-05-29
ER
PT J
AU Romain, AJ
Fankam, C
Karelis, AD
[truncated: 15,842 more rows]
