# Supplementary material for: The effectiveness of high-intensity interval training on cardiometabolic outcomes in middle-aged and elderly populations with chronic diseases: a systematic review and meta-analysis
Source: Front Physiol. 2025 Oct 29;16:1669941. doi: 10.3389/fphys.2025.1669941 (PMC12605200; doi:10.3389/fphys.2025.1669941)
Supplement: Supplementary file 3 [file DataSheet1.xlsx]

## Sheet: Data Sheet 1
Record #1 of 4481
Provider: John Wiley & Sons, Ltd.
Content: text/plain; charset="UTF-8"
TY - JOUR
AN - CN-02270133
AU - NCT04872933,
TI - The Kidney BEAM Trial
JA - https://clinicaltrials.gov/show/NCT04872933
PY - 2021
C3 - CTgov NCT04872933
M3 - Trial registry record
KW - Kidney Diseases
KW - Renal Insufficiency, Chronic
AB - Trial Design An investigatorâ€led multicentre singleâ€blind waitlist randomised controlled trial (with nested pilot study) of participants with established chronic kidney disease (CKD). The study will adopt a nested pilot design to preliminarily assess trial and intervention feasibility. To assess this, a traffic light system will be utilised to determine if the study should be halted (red…
UR - https://www.cochranelibrary.com/central/doi/10.1002/central/CN-02270133/full
ER -
Record #2 of 4481
Provider: John Wiley & Sons, Ltd.
Content: text/plain; charset="UTF-8"
TY - JOUR
AN - CN-02181117
AU - NCT04522115,
TI - Exercise for Chronic Kidney Diseases
JA - https://clinicaltrials.gov/show/NCT04522115
PY - 2020
C3 - CTgov NCT04522115
M3 - Trial registry record
KW - Kidney Diseases
KW - Kidney Failure, Chronic
KW - Renal Insufficiency
KW - Renal Insufficiency, Chronic
AB - Questions: Does exercise improve physical performance, activity, and quality of life in obese diabetic patients with chronic kidney disease? Design: Randomized controlled trial with concealed allocation, intentionâ€toâ€treat analysis, and blinded assessment. Participants: Sixty people aged between 35and 60 years were admitted to a department of Internal medicine .Cairo University hospitals…
UR - https://www.cochranelibrary.com/central/doi/10.1002/central/CN-02181117/full
ER -
Record #3 of 4481
Provider: John Wiley & Sons, Ltd.
Content: text/plain; charset="UTF-8"
TY - JOUR
AN - CN-01992068
AU - NCT04098354,
TI - Telemonitoring of Hypertensive Patients With Chronic Kidney Disease
JA - https://clinicaltrials.gov/ct2/show/NCT04098354
PY - 2019
CC - Hypertension
C3 - CTgov NCT04098354
M3 - Trial registry record
KW - Kidney Diseases
KW - Renal Insufficiency, Chronic
AB - Introduction: Poorly controlled blood pressure (BP) is a risk factor for rapid progression of chronic kidney disease (CKD) to kidney failure and is also associated with cardiovascular (CV) morbidity and mortality.Poorly controlled BP is common and often associated with a higher rate of adverse clinical outcomes among remote/rural dwellers due to limited access to and lower quality of chronic…
UR - https://www.cochranelibrary.com/central/doi/10.1002/central/CN-01992068/full
ER -
Record #4 of 4481
Provider: John Wiley & Sons, Ltd.
Content: text/plain; charset="UTF-8"
TY - JOUR
AN - CN-01660330
AU - NCT03556540,
TI - Influence of Exercise in Patients With Chronic Kidney Disease During Hemodialysis
JA - https://clinicaltrials.gov/show/NCT03556540
PY - 2017
C3 - CTgov NCT03556540
M3 - Trial registry record
KW - Kidney Diseases
KW - Renal Insufficiency, Chronic
AB - This is a randomized, prospective and quantitative clinical trial, whose patients will be selected after analysis of the inclusion and exclusion criteria, which will be performed in the Hemodialysis sector of the State Public Foundation Gaspar Vianna Clinical Hospital. The target population of this study will consist of individuals with chronic renal failure undergoing hemodialysis. The volu…
UR - https://www.cochranelibrary.com/central/doi/10.1002/central/CN-01660330/full
ER -
Record #5 of 4481
Provider: John Wiley & Sons, Ltd.
Content: text/plain; charset="UTF-8"
TY - JOUR
AN - CN-01554137
AU - NCT02619968,
TI - Physical Exercise With Flow Restriction of the Forearm in Chronic Kidney Disease
JA - https://clinicaltrials.gov/show/NCT02619968
PY - 2015
C3 - CTgov NCT02619968
M3 - Trial registry record
KW - Kidney Diseases
KW - Renal Insufficiency, Chronic
AB - Definitions of goals General Analyze the effectiveness of physical exercise with blood flow restriction on the diameter and the flow of vessels, muscle strength and circumference of the forearm in patients with CKD prior to making arteriovenous fistula. Specific â€ Draw the profile of patients with CKD as the clinical and laboratory features (hematocrit, hemoglobin, urea, creatinine) and gl…
UR - https://www.cochranelibrary.com/central/doi/10.1002/central/CN-01554137/full
ER -
Record #6 of 4481
Provider: John Wiley & Sons, Ltd.
Content: text/plain; charset="UTF-8"
TY - JOUR
AN - CN-01992797
AU - NCT04124549,
TI - The Effect of Intradialytic Combined Exercise on Physical Outcomes in End-Stage Renal Disease Patients
JA - https://clinicaltrials.gov/show/NCT04124549
PY - 2019
C3 - CTgov NCT04124549
M3 - Trial registry record
KW - Kidney Failure, Chronic
KW - Renal Insufficiency
AB - Hemodialysis (HD) is an important and commonly used renal replacement therapy (RRT) for Endâ€Stage Renal Disease (ESRD) patients worldwide. Singleâ€pool Kt/V (sp Kt/V) is a quantified indicator of HD adequacy and has been recommended should be more than 1.2 by The National Kidney Foundation Disease Outcomes Quality Initiative (K/DOQI). Inadequate HD predicted increased hospitalization time…
UR - https://www.cochranelibrary.com/central/doi/10.1002/central/CN-01992797/full
ER -
Record #7 of 4481
Provider: John Wiley & Sons, Ltd.
Content: text/plain; charset="UTF-8"
TY - JOUR
AN - CN-02088496
AU - NCT04283994,
TI - Project to Improve Communication About Serious Illness--Hospital Study: comparative Effectiveness Trial (Trial 2)
JA - https://clinicaltrials.gov/ct2/show/NCT04283994
PY - 2020
C3 - CTgov NCT04283994
M3 - Trial registry record
KW - Chronic Disease
KW - Heart Failure
KW - Kidney Failure, Chronic
KW - Liver Cirrhosis
KW - Lung Diseases
KW - Lung Diseases, Interstitial
KW - Lung Neoplasms
KW - Neoplasm Metastasis
KW - Neoplasms
KW - Peripheral Arterial Disease
KW - Peripheral Vascular Diseases
KW - Pulmonary Disease, Chronic Obstructive
KW - Renal Insufficiency
KW - Vascular Diseases
AB - OVERVIEW: Jumpstart is a communicationâ€priming intervention for clinicians, patients andtheir families that focuses on hospitalized patients' goals of care. In this comparativeeffectiveness trial, the investigators examine the effectiveness of two approachesdesigned to promote goalsâ€ofâ€care discussions for older, seriously ill, hospitalizedpatients recruited from three UW Medicine hosp…
UR - https://www.cochranelibrary.com/central/doi/10.1002/central/CN-02088496/full
ER -
Record #8 of 4481
Provider: John Wiley & Sons, Ltd.
Content: text/plain; charset="UTF-8"
TY - JOUR
AN - CN-02710405
AU - Hornby, TG
AU - Plawecki, A
AU - Lotter, JK
AU - Shoger, LH
AU - Voigtmann, CJ
AU - Inks, E
AU - Henderson, CE
TI - Acute Intermittent Hypoxia With High-Intensity Gait Training in Chronic Stroke: a Phase II Randomized Crossover Trial
JA - Stroke
PY - 2024
VL - 55
IS - 7
SP - 1748â€1757
C3 - PUBMED 38860389,EMBASE 644478616
M3 - Journal article
KW - *Crossâ€Over Studies
KW - *Hypoxia [physiopathology, therapy]
KW - *Stroke Rehabilitation [methods]
KW - *Stroke [physiopathology, therapy]
KW - *cerebrovascular accident
KW - *gait
KW - *heart rate
KW - *hypoxia
KW - *intermittent hypoxia
KW - *walking
KW - Adult
KW - Aged
KW - Aged, 80 and over
KW - Article
KW - Chronic Disease
KW - Clinical article
KW - Controlled study
KW - Crossover procedure
KW - Double blind procedure
KW - Doubleâ€Blind Method
KW - Drug therapy
KW - Exercise Therapy [methods]
KW - Female
KW - Gait [physiology]
KW - High intensity exercise
KW - Highâ€Intensity Interval Training [methods]
KW - Human
KW - Humans
KW - Locomotion
KW - Male
KW - Middle Aged
KW - Phase 3 clinical trial
KW - Randomized controlled trial
KW - Six minute walk test
KW - Spinal cord injury
KW - Treadmill
KW - Treatment Outcome
DO - 10.1161/STROKEAHA.124.047261
AB - BACKGROUND: Studies in individuals with chronic stroke indicate highâ€intensity training (HIT) focused on walking improves locomotor function, which may be due to repeated activation of locomotor circuits and serotoninâ€dependent modulation of motor output. Separate studies in animals and individuals with spinal cord injury suggest acute intermittent hypoxia (AIH) can augment the effects o…
UR - https://www.cochranelibrary.com/central/doi/10.1002/central/CN-02710405/full
ER -
Record #9 of 4481
Provider: John Wiley & Sons, Ltd.
Content: text/plain; charset="UTF-8"
TY - JOUR
AN - CN-02301777
AU - Ventrella, P
AU - Delgrossi, G
AU - Ferrario, G
AU - Righetti, M
AU - Masseroli, M
TI - Supervised machine learning for the assessment of Chronic Kidney Disease advancement
JA - Computer methods and programs in biomedicine
PY - 2021
VL - 209
SP - 106329
C3 - PUBMED 34418814,EMBASE 2014123194
M3 - Journal article
KW - *Renal Insufficiency, Chronic [diagnosis]
KW - *chronic kidney failure /diagnosis /therapy
KW - *supervised machine learning
KW - Adult
KW - Albumin to creatinine ratio
KW - Article
KW - Classifier
KW - Clinical feature
KW - Comorbidity
KW - Comparative study
KW - Computer model
KW - Controlled study
KW - Convolutional neural network
KW - Creatinine blood level
KW - Cross validation
KW - Decision tree
KW - Diagnostic accuracy
KW - Diagnostic test accuracy study
KW - Electronic medical record
KW - Erythrocyte count
KW - Estimated glomerular filtration rate
KW - Extremely randomized tree
KW - Feature selection
KW - Female
KW - Follow up
KW - Glomerular Filtration Rate
KW - Gradient tree boosting
KW - Human
KW - Humans
KW - Kidney function
KW - Logistic regression analysis
KW - Major clinical study
KW - Male
KW - Natural language processing
KW - Nephrologist
KW - Patient selection
KW - Random forest
KW - Randomized controlled trial
KW - Renal replacement therapy
KW - Sensitivity and specificity
KW - Solitary kidney
KW - Strategic planning
KW - Supervised Machine Learning
KW - Urea blood level
DO - 10.1016/j.cmpb.2021.106329
AB - Background and objective: Chronic Kidney Disease (CKD) is a condition characterized by a progressive loss of kidney function over time caused by many diseases. The most effective weapons against CKD are early diagnosis and treatment, which in most of the cases can only postpone the onset of complete kidney failure. The CKD grading system is classified based on the estimated Glomerular Filtra…
UR - https://www.cochranelibrary.com/central/doi/10.1002/central/CN-02301777/full
ER -
Record #10 of 4481
Provider: John Wiley & Sons, Ltd.
Content: text/plain; charset="UTF-8"
TY - JOUR
AN - CN-02394448
AU - Thompson, S
AU - Wiebe, N
AU - Stickland, MK
AU - Gyenes, GT
AU - Davies, R
AU - Vallance, J
AU - Graham, M
TI - Physical Activity in Renal Disease and the Effect on Hypertension: a Randomized Controlled Trial
JA - Kidney & blood pressure research
PY - 2022
VL - 47
IS - 7
CC - Hypertension
SP - 475â€485
C3 - PUBMED 35447622,EMBASE 637839491
M3 - Journal article
KW - *hypertension
KW - *kidney disease
KW - *physical activity
KW - Aged
KW - Arterial stiffness
KW - Article
KW - Blood Pressure
KW - Blood pressure
KW - Body composition
KW - Body mass
KW - Cardiorespiratory fitness
KW - Cardiovascular risk
KW - Chronic kidney failure
KW - Controlled study
KW - Diabetes mellitus
KW - Estimated glomerular filtration rate
KW - Exercise
KW - Exercise [physiology]
KW - Fat free mass
KW - Female
KW - Glomerular Filtration Rate
KW - Human
KW - Humans
KW - Hypertension
KW - Linear regression analysis
KW - Male
KW - Peak oxygen uptake
KW - Randomized controlled trial
KW - Renal Insufficiency, Chronic
KW - Risk assessment
KW - Systolic blood pressure
DO - 10.1159/000524518
AB - INTRODUCTION: Exercise is an effective strategy for blood pressure (BP) reduction in the general population, but its efficacy for the management of hypertension in chronic kidney disease (CKD) is not known. We evaluated the difference in 24â€h ambulatory systolic BP (SBP) with exercise training in people with moderate to severe CKD. METHODS: Participants with an estimated glomerular filtrat…
UR - https://www.cochranelibrary.com/central/doi/10.1002/central/CN-02394448/full
ER -
Record #11 of 4481
Provider: John Wiley & Sons, Ltd.
Content: text/plain; charset="UTF-8"
TY - JOUR
AN - CN-01936881
AU - Beetham, KS
AU - Howden, EJ
AU - Fassett, RG
AU - Petersen, A
AU - Trewin, AJ
AU - Isbel, NM
AU - Coombes, JS
TI - High-intensity interval training in chronic kidney disease: a randomized pilot study
JA - Scandinavian journal of medicine & science in sports
PY - 2019
VL - 29
IS - 8
SP - 1197â€1204
C3 - PUBMED 31025412,EMBASE 627577049
M3 - Journal article
KW - *chronic kidney failure
KW - *high intensity interval training
KW - *muscle atrophy
KW - *nephrology
KW - *pilot study
KW - Adult
KW - Adverse event
KW - Aerobic capacity
KW - Aged
KW - Article
KW - Cardiorespiratory Fitness
KW - Cardiorespiratory fitness
KW - Clinical article
KW - Comparative effectiveness
KW - Controlled study
KW - Drug efficacy
KW - Drug safety
KW - Exercise Therapy
KW - Feasibility study
KW - Female
KW - Gene expression
KW - Heart Rate
KW - Heart rate
KW - Highâ€Intensity Interval Training
KW - Human
KW - Humans
KW - Male
KW - Middle Aged
KW - Mitochondrial biogenesis
KW - Muscle Proteins [metabolism]
KW - Muscle, Skeletal [metabolism]
KW - Organelle Biogenesis
KW - Oxygen Consumption
KW - Peroxisome Proliferatorâ€Activated Receptor Gamma Coactivator 1â€alpha [metabolism]
KW - Pilot Projects
KW - Protein degradation
KW - Protein synthesis
KW - Randomized controlled trial
KW - Renal Insufficiency, Chronic [*therapy]
KW - Ribosomal Protein S6 Kinases, 70â€kDa [metabolism]
KW - Skeletal muscle
KW - Tripartite Motif Proteins [metabolism]
KW - Ubiquitinâ€Protein Ligases [metabolism]
DO - 10.1111/sms.13436
AB - INTRODUCTION: Highâ€intensity interval training (HIIT) increases mitochondrial biogenesis and cardiorespiratory fitness in chronic disease populations, however has not been studied in people with chronic kidney disease (CKD). The aim of this study was to compare the feasibility, safety, and efficacy of HIIT with moderateâ€intensity continuous training (MICT) in people with CKD. METHODS: Fo…
UR - https://www.cochranelibrary.com/central/doi/10.1002/central/CN-01936881/full
ER -
Record #12 of 4481
Provider: John Wiley & Sons, Ltd.
Content: text/plain; charset="UTF-8"
TY - JOUR
AN - CN-02791995
AU - Jeong, J
AU - Hu, Y
AU - Zanuzzi, M
AU - DaCosta, D
AU - Sabino-Carvalho, JL
AU - Li, S
AU - Park, J
TI - Autonomic modulation with mindfulness-based stress reduction in chronic kidney disease: a randomized controlled trial
JA - Journal of physiology
PY - 2025
VL - 603
IS - 2
CC - Complementary Medicine
SP - 489â€505
C3 - PUBMED 39693497,EMBASE 2032636697
M3 - Journal article
KW - *Mindfulness [methods]
KW - *Renal Insufficiency, Chronic [physiopathology, psychology, therapy]
KW - *Stress, Psychological [physiopathology, therapy]
KW - *chronic kidney failure
KW - *mindfulnessâ€based stress reduction
KW - *physiological stress
KW - *sympathetic tone
KW - Adult
KW - Aged
KW - Article
KW - Autonomic Nervous System [physiology, physiopathology]
KW - Cold pressor test
KW - Controlled study
KW - Exercise
KW - Female
KW - Hand Strength
KW - Hand grip
KW - Human
KW - Humans
KW - Intention to treat analysis
KW - Male
KW - Mental arithmetic
KW - Mental stress
KW - Middle Aged
KW - Mindfulness
KW - Muscle sympathetic nerve activity
KW - Randomized controlled trial
KW - Sympathetic Nervous System [physiology, physiopathology]
DO - 10.1113/JP287321
AB - Chronic kidney disease (CKD) is characterized by overactivation of the sympathetic nervous system (SNS) that leads to increased risk of cardiovascular disease. This study was conducted to evaluate the effects of a Mindfulnessâ€Based Stress Reduction (MBSR) programme on SNS activity in CKD patients. Participants with CKD stages IIIâ€IV were randomized to the 8 week MBSR programme or Health …
UR - https://www.cochranelibrary.com/central/doi/10.1002/central/CN-02791995/full
ER -
Record #13 of 4481
Provider: John Wiley & Sons, Ltd.
Content: text/plain; charset="UTF-8"
TY - JOUR
AN - CN-01085208
AU - Van Craenenbroeck, AH
AU - Van Craenenbroeck, EM
AU - Van Ackeren, K
AU - Vrints, CJ
AU - Conraads, VM
AU - Verpooten, GA
AU - Kouidi, E
AU - Couttenye, MM
TI - Effect of Moderate Aerobic Exercise Training on Endothelial Function and Arterial Stiffness in CKD Stages 3-4: a Randomized Controlled Trial
JA - American journal of kidney diseases
PY - 2015
VL - 66
IS - 2
SP - 285â€296
C3 - PUBMED 25960303,EMBASE 604298506
M3 - Journal article
KW - *aerobic exercise
KW - *arterial stiffness
KW - *cardiovascular function
KW - *chronic kidney disease
KW - *endothelium
KW - Adult
KW - Aerobic capacity
KW - Aged
KW - Anaerobic threshold
KW - Article
KW - Cardiovascular Diseases [etiology, therapy]
KW - Cell Count
KW - Cell Movement
KW - Cell migration
KW - Clinical article
KW - Cognition
KW - Controlled study
KW - Cycling
KW - Endothelial Progenitor Cells
KW - Endothelium cell
KW - Endothelium, Vascular
KW - Exercise
KW - Exercise Therapy [*methods]
KW - Female
KW - Heart rate
KW - Human
KW - Humans
KW - Male
KW - Middle Aged
KW - Oxygen Consumption
KW - Pulse Wave Analysis
KW - Quality of Life
KW - Quality of life
KW - Randomized controlled trial
KW - Renal Insufficiency, Chronic [complications, *therapy]
KW - Sleep quality
KW - Stem cell
KW - Vascular Stiffness
KW - Vasodilation
DO - 10.1053/j.ajkd.2015.03.015
AB - BACKGROUND: Evidence of a beneficial effect of exercise training on mediators of vascular disease is accumulating in chronic kidney disease (CKD), but its effect on vascular function in vivo still has to be established. The present study was designed to investigate whether a formal aerobic exercise training program improves peripheral endothelial function in patients with CKD stages 3 to 4. …
UR - https://www.cochranelibrary.com/central/doi/10.1002/central/CN-01085208/full
ER -
Record #14 of 4481
Provider: John Wiley & Sons, Ltd.
Content: text/plain; charset="UTF-8"
TY - JOUR
AN - CN-01459064
AU - Tang, Q
AU - Yang, B
AU - Fan, F
AU - Li, P
AU - Yang, L
AU - Guo, Y
TI - Effects of individualized exercise program on physical function, psychological dimensions, and health-related quality of life in patients with chronic kidney disease: a randomized controlled trial in China
JA - International journal of nursing practice
PY - 2017
VL - 23
IS - 2
C3 - PUBMED 28217935,EMBASE 621634935
M3 - Journal article
KW - *kinesiotherapy
KW - *quality of life
KW - Adult
KW - Aged
KW - China
KW - Chronic kidney failure/th [Therapy]
KW - Complication
KW - Controlled study
KW - Exercise Therapy
KW - Exercise Tolerance
KW - Exercise tolerance
KW - Female
KW - Human
KW - Humans
KW - Male
KW - Mental stress
KW - Middle Aged
KW - Middle aged
KW - Psychology
KW - Quality of Life
KW - Randomized controlled trial
KW - Renal Insufficiency, Chronic [complications, psychology, *therapy]
KW - Self Efficacy
KW - Self concept
KW - Stress, Psychological [psychology]
DO - 10.1111/ijn.12519
AB - The aim of this study was to examine the effects of a 12â€week homeâ€based exercise program on physical function, psychological dimensions, and healthâ€related quality of life for patients with chronic kidney disease. Ninety eligible patients were enrolled and randomly separated into the exercise group and the control group from November 2015 to May 2016. The exercise group received an in…
UR - https://www.cochranelibrary.com/central/doi/10.1002/central/CN-01459064/full
ER -
Record #15 of 4481
Provider: John Wiley & Sons, Ltd.
Content: text/plain; charset="UTF-8"
TY - JOUR
AN - CN-01771072
AU - Hellberg, M
AU - HÃ¶glund, P
AU - Svensson, P
AU - Clyne, N
TI - Comparing effects of 4 months of two self-administered exercise training programs on physical performance in patients with chronic kidney disease: RENEXC - A randomized controlled trial
JA - PloS one
PY - 2018
VL - 13
IS - 12
SP - e0207349
C3 - PUBMED 30571753,EMBASE 625518220
M3 - Journal article
KW - *chronic kidney failure
KW - *exercise
KW - *physical performance
KW - *training
KW - Adult
KW - Age distribution
KW - Aged
KW - Aged, 80 and over
KW - Article
KW - Berg Balance Scale
KW - Clinical effectiveness
KW - Cohort analysis
KW - Comorbidity
KW - Comparative study
KW - Controlled study
KW - Endurance training
KW - Exercise Therapy
KW - Female
KW - Functional assessment
KW - Glomerular Filtration Rate
KW - Hand grip
KW - Human
KW - Humans
KW - Isometric exercise
KW - Major clinical study
KW - Male
KW - Middle Aged
KW - Motor performance
KW - Muscle exercise
KW - Physical Functional Performance
KW - Physical activity
KW - Population research
KW - Postural Balance
KW - Randomized controlled trial
KW - Renal Insufficiency, Chronic [*physiopathology, *therapy]
KW - Resistance Training
KW - Six minute walk test
KW - Stair climbing
KW - Young Adult
DO - 10.1371/journal.pone.0207349
AB - BACKGROUND: Exercise training is recommended to patients with chronic kidney disease (CKD). However, the level of evidence is still low. This randomized controlled trial (RCT) compared two different and selfâ€administered exercise training programs in a representative CKD population. METHODS: This single centre RCT included 151 nonâ€dialysis dependent CKD patients, irrespective of age and …
UR - https://www.cochranelibrary.com/central/doi/10.1002/central/CN-01771072/full
ER -
Record #16 of 4481
Provider: John Wiley & Sons, Ltd.
Content: text/plain; charset="UTF-8"
TY - JOUR
AN - CN-01105794
AU - Aoike, DT
AU - Baria, F
AU - Kamimura, MA
AU - Ammirati, A
AU - de Mello, MT
AU - Cuppari, L
TI - Impact of home-based aerobic exercise on the physical capacity of overweight patients with chronic kidney disease
JA - International urology and nephrology
PY - 2015
VL - 47
IS - 2
SP - 359â€367
C3 - PUBMED 25503447
M3 - Journal article
KW - *kinesiotherapy
KW - *physiology
KW - Aged
KW - Blood Pressure
KW - Blood pressure
KW - Complication
KW - Controlled study
KW - Exercise
KW - Exercise Test
KW - Exercise Therapy
KW - Exercise Tolerance [*physiology]
KW - Exercise [*physiology]
KW - Exercise test
KW - Exercise tolerance
KW - Female
KW - Fitness
KW - Glomerular Filtration Rate
KW - Glomerulus filtration rate
KW - Heart Rate
KW - Heart rate
KW - Human
KW - Humans
KW - Lung ventilation
KW - Male
KW - Middle Aged
KW - Middle aged
KW - Overweight [complications, physiopathology, *therapy]
KW - Overweight/th [Therapy]
KW - Oxygen Consumption
KW - Oxygen consumption
KW - Pathophysiology
KW - Physical Fitness [*physiology]
KW - Pulmonary Ventilation
KW - Randomized controlled trial
KW - Renal Insufficiency, Chronic [complications, physiopathology, *rehabilitation]
KW - Renal Insufficiency, Chronic/rh [Rehabilitation]
KW - Sedentary Behavior
KW - Sedentary lifestyle
DO - 10.1007/s11255-014-0894-8
AB - BACKGROUND: Homeâ€based exercise has been shown to provide benefits in terms of physical capacity in the general population, but has been scarcely investigated in patients with chronic kidney disease (CKD). AIMS: To evaluate the impact of a homeâ€based aerobic training on the cardiopulmonary and functional capacities of overweight nonâ€dialysisâ€dependent patients with CKD (NDDâ€CKD). M…
UR - https://www.cochranelibrary.com/central/doi/10.1002/central/CN-01105794/full
ER -
Record #17 of 4481
Provider: John Wiley & Sons, Ltd.
Content: text/plain; charset="UTF-8"
TY - JOUR
AN - CN-02120036
AU - Rueda-Ochoa, OL
AU - Rojas, LZ
AU - Ahmad, S
AU - van Duijn, CM
AU - Ikram, MA
AU - Deckers, JW
AU - Franco, OH
AU - Rizopoulos, D
AU - Kavousi, M
TI - Impact of cumulative SBP and serious adverse events on efficacy of intensive blood pressure treatment: a randomized clinical trial
JA - Journal of hypertension
PY - 2019
VL - 37
IS - 5
CC - Hypertension
CC - Stroke
SP - 1058â€1069
C3 - PUBMED 30444838,EMBASE 631734894
M3 - Journal article
KW - *Blood Pressure
KW - *adverse drug reaction
KW - *drug efficacy
KW - *hypertension /drug therapy
KW - *systolic blood pressure
KW - Acute Coronary Syndrome [epidemiology]
KW - Acute coronary syndrome /side effect
KW - Acute heart failure /side effect
KW - Acute kidney failure /side effect
KW - Age Factors
KW - Aged
KW - Aged, 80 and over
KW - Antihypertensive Agents [*administration & dosage, *adverse effects]
KW - Article
KW - Black or African American [statistics & numerical data]
KW - Cardiovascular mortality
KW - Cardiovascular risk
KW - Cerebrovascular accident /side effect
KW - Comparative study
KW - Controlled study
KW - Electrolyte disturbance /side effect
KW - Ethnic difference
KW - Female
KW - Follow up
KW - Followâ€Up Studies
KW - Heart Failure [epidemiology]
KW - Heart infarction /side effect
KW - Human
KW - Humans
KW - Hypertension [*drug therapy, *physiopathology]
KW - Hypotension /side effect
KW - Longitudinal study
KW - Major clinical study
KW - Male
KW - Middle Aged
KW - Multicenter study
KW - Myocardial Infarction [epidemiology]
KW - Open study
KW - Prevalence
KW - Priority journal
KW - Randomized controlled trial
KW - Renal Insufficiency, Chronic [epidemiology]
KW - Secondary analysis
KW - Sex Factors
KW - Sex difference
KW - Stroke [epidemiology]
KW - Survival
KW - Survival Rate
KW - Systole
KW - Time Factors
KW - Treatment Outcome
KW - United States
KW - United States [epidemiology]
DO - 10.1097/HJH.0000000000002001
AB - Background: Intensive blood pressure lowering is increasingly gaining attention. In addition to higher baseline blood pressure, cumulative SBP, visitâ€toâ€visit variability, and treatmentâ€induced serious adverse events (SAEs) could impact treatment efficacy over time. Our aim was to assess the impact of cumulative SBP and SAEs on intensive hypertension treatment efficacy in the Systolic …
UR - https://www.cochranelibrary.com/central/doi/10.1002/central/CN-02120036/full
ER -
Record #18 of 4481
Provider: John Wiley & Sons, Ltd.
Content: text/plain; charset="UTF-8"
TY - JOUR
AN - CN-01489268
AU - NCT01912417,
TI - Aerobic Exercise During Hemodialysis
JA - https://clinicaltrials.gov/show/NCT01912417
PY - 2013
C3 - CTgov NCT01912417
M3 - Trial registry record
KW - Kidney Failure, Chronic
KW - Renal Insufficiency
AB - This is a controlled clinical trial with participants recruited from the dialysis unit of a university hospital (a tertiaryâ€care centre). All patients from this unit who agreed and that had no medical contraindications had already been included in a resistance and aerobic intradialytic training program. In this unit, the size of the low flux polysulfone dialyzers is selected according to p…
UR - https://www.cochranelibrary.com/central/doi/10.1002/central/CN-01489268/full
ER -
Record #19 of 4481
Provider: John Wiley & Sons, Ltd.
Content: text/plain; charset="UTF-8"
TY - JOUR
AN - CN-02096551
AU - Ballesta-GarcÃ­a, I
AU - MartÃ­nez-GonzÃ¡lez-Moro, I
AU - Ramos-Campo, DJ
AU - Carrasco-Poyatos, M
TI - High-Intensity Interval Circuit Training Versus Moderate-Intensity Continuous Training on Cardiorespiratory Fitness in Middle-Aged and Older Women: a Randomized Controlled Trial
JA - International journal of environmental research and public health
PY - 2020
VL - 17
IS - 5
C3 - PUBMED 32164314,EMBASE 2003982304
M3 - Journal article
KW - *aerobic capacity
KW - *cardiorespiratory fitness
KW - *circuit training
KW - Adult
KW - Aged
KW - Article
KW - Blood Pressure [physiology]
KW - Blood pressure monitoring
KW - Cardiorespiratory Fitness
KW - Circuitâ€Based Exercise [standards]
KW - Controlled study
KW - Diastolic blood pressure
KW - Female
KW - Group dynamics
KW - Heart Rate [physiology]
KW - Heart rate
KW - Highâ€Intensity Interval Training [standards]
KW - Human
KW - Human experiment
KW - Humans
KW - Major clinical study
KW - Middle Aged
KW - Middle aged
KW - Randomized controlled trial
KW - Systolic blood pressure
DO - 10.3390/ijerph17051805
AB - Highâ€intensity interval training (HIIT) has similar or better effects than moderateâ€intensity continuous training (MICT) in increasing peak oxygen consumption (VO2max), however, it has not been studied when HIIT is applied in a circuit (HIICT). The aim of this study was to compare the effects of a HIICT versus MICT on VO2max estimated (VO2maxâ€ES), heart rate (HR) and blood pressure (BP…
UR - https://www.cochranelibrary.com/central/doi/10.1002/central/CN-02096551/full
ER -
Record #20 of 4481
Provider: John Wiley & Sons, Ltd.
Content: text/plain; charset="UTF-8"
TY - JOUR
AN - CN-01372136
AU - Manfredini, F
AU - Mallamaci, F
AU - D'Arrigo, G
AU - Baggetta, R
AU - Bolignano, D
AU - Torino, C
AU - Lamberti, N
AU - Bertoli, S
AU - Ciurlino, D
AU - Rocca-Rey, L
AU - et al.
TI - Exercise in Patients on Dialysis: a Multicenter, Randomized Clinical Trial
JA - Journal of the American Society of Nephrology : JASN
PY - 2017
VL - 28
IS - 4
SP - 1259â€1268
C3 - PUBMED 27909047,EMBASE 616466491
M3 - Journal article
KW - *fitness
KW - *hemodialysis
KW - *kinesiotherapy
KW - *quality of life
KW - *walking
KW - Clinical trial
KW - Combined Modality Therapy
KW - Controlled study
KW - Exercise Therapy
KW - Female
KW - Human
KW - Humans
KW - Male
KW - Middle Aged
KW - Middle aged
KW - Multicenter study
KW - Multimodality cancer therapy
KW - Physical Fitness
KW - Quality of Life
KW - Randomized controlled trial
KW - Renal Dialysis
KW - Renal Insufficiency, Chronic [*therapy]
KW - Renal Insufficiency, Chronic/th [Therapy]
KW - Walking
DO - 10.1681/ASN.2016030378
AB - Previous studies have suggested the benefits of physical exercise for patients on dialysis. We conducted the Exercise Introduction to Enhance Performance in Dialysis trial, a 6â€month randomized, multicenter trial to test whether a simple, personalized walking exercise program at home, managed by dialysis staff, improves functional status in adult patients on dialysis. The main study outcom…
UR - https://www.cochranelibrary.com/central/doi/10.1002/central/CN-01372136/full
ER -
Record #21 of 4481
Provider: John Wiley & Sons, Ltd.
Content: text/plain; charset="UTF-8"
TY - JOUR
AN - CN-01075240
AU - Wang, W
AU - Young, BA
AU - FÃ¼lÃ¶p, T
AU - de Boer, IH
AU - Boulware, LE
AU - Katz, R
AU - Correa, A
AU - Griswold, ME
TI - Effects of serum creatinine calibration on estimated renal function in African Americans: the Jackson Heart Study
JA - American journal of the medical sciences
PY - 2015
VL - 349
IS - 5
SP - 379â€384
C3 - PUBMED 25806862,EMBASE 604293856
M3 - Journal article
KW - *Creatinine [analysis, blood]
KW - *Glomerular Filtration Rate
KW - *Renal Insufficiency, Chronic [blood, ethnology]
KW - *creatinine blood level
KW - *dosimetry
KW - *kidney function
KW - Adult
KW - African American
KW - Aged
KW - Article
KW - Black or African American
KW - Chronic kidney failure
KW - Controlled study
KW - Enzyme chemistry
KW - Female
KW - Glomerulus filtration rate
KW - Human
KW - Humans
KW - Kidney Function Tests [methods, standards]
KW - Logistic Models
KW - Major clinical study
KW - Male
KW - Measurement accuracy
KW - Measurement error
KW - Middle Aged
KW - Prevalence
KW - Prospective Studies
KW - Randomized controlled trial
KW - Sex difference
KW - Spectrophotometry [methods, standards]
KW - United States
DO - 10.1097/MAJ.0000000000000446
AB - Background: The calibration to isotope dilution mass spectrometryâ€traceable creatinine is essential for valid use of the new Chronic Kidney Disease Epidemiology Collaboration equation to estimate the glomerular filtration rate. Methods: For 5,210 participants in the Jackson Heart Study (JHS), serum creatinine was measured with a multipoint enzymatic spectrophotometric assay at the baseline…
UR - https://www.cochranelibrary.com/central/doi/10.1002/central/CN-01075240/full
ER -
Record #22 of 4481
Provider: John Wiley & Sons, Ltd.
Content: text/plain; charset="UTF-8"
TY - JOUR
AN - CN-02789391
AU - Christensen, JC
AU - Anand, S
AU - Chertow, GM
AU - Lyden, K
AU - Sarwal, A
AU - Bjordahl, T
AU - Boucher, R
AU - Mohammed, A
AU - Oro, EG
AU - Akramimoghaddam, F
AU - et al.
TI - The Sit Less, Interact and Move More (SLIMM-2) Trial: protocol for a randomized control trial of a sedentary behavior intervention, resistance training and semaglutide on sedentary behavior in persons with chronic kidney disease
JA - Contemporary clinical trials
PY - 2025
VL - 149
SP - 107766
C3 - PUBMED 39608749,EMBASE 645947295
M3 - Journal article
KW - *Glucagonâ€Like Peptides [administration & dosage, therapeutic use]
KW - *Renal Insufficiency, Chronic [therapy]
KW - *Resistance Training [methods]
KW - *Sedentary Behavior
KW - *chronic kidney failure
KW - *protocol
KW - *resistance training
KW - *sedentary lifestyle
KW - Accelerometer
KW - Accelerometry
KW - Adult
KW - Article
KW - Body fat percentage
KW - Clinical practice
KW - Controlled study
KW - Exercise
KW - Female
KW - Follow up
KW - Human
KW - Humans
KW - Hypoglycemic Agents [administration & dosage, therapeutic use]
KW - Major clinical study
KW - Male
KW - Middle Aged
KW - Morbidity
KW - Physical activity
KW - Preliminary data
KW - Randomized controlled trial
KW - Sitting
KW - Therapy
KW - Walking distance
KW - Wearable device
DO - 10.1016/j.cct.2024.107766
AB - BACKGROUND: Sedentary behavior is highly prevalent and associated with morbidity and mortality in chronic kidney disease (CKD). A Sit Less, Interact and Move More (SLIMM) sedentary activity coaching intervention can reduce sedentary duration among persons with CKD, but preliminary data suggest that effects may not persist. Prior studies have suggested that moderate/vigorous intensity physica…
UR - https://www.cochranelibrary.com/central/doi/10.1002/central/CN-02789391/full
ER -
Record #23 of 4481
Provider: John Wiley & Sons, Ltd.
Content: text/plain; charset="UTF-8"
TY - JOUR
AN - CN-01964226
AU - Bullen, AL
AU - Katz, R
AU - Lee, AK
AU - Anderson, CAM
AU - Cheung, AK
AU - Garimella, PS
AU - Jotwani, V
AU - Haley, WE
AU - Ishani, A
AU - Lash, JP
AU - et al.
TI - The SPRINT trial suggests that markers of tubule cell function in the urine associate with risk of subsequent acute kidney injury while injury markers elevate after the injury
JA - Kidney international
PY - 2019
VL - 96
IS - 2
SP - 470â€479
C3 - PUBMED 31262489,EMBASE 2002186702
M3 - Journal article
KW - *acute kidney failure
KW - *cell function
KW - *kidney tubule cell
KW - *urine
KW - Acute Kidney Injury [diagnosis, *epidemiology, physiopathology, urine]
KW - Aged
KW - Aged, 80 and over
KW - Albuminuria
KW - Albuminuria [*diagnosis, physiopathology]
KW - Alphaâ€Globulins [urine]
KW - Article
KW - Biomarkers [urine]
KW - Chitinaseâ€3â€Like Protein 1 [urine]
KW - Chronic kidney failure
KW - Clinical evaluation
KW - Clinical feature
KW - Comparative study
KW - Controlled study
KW - Creatinine blood level
KW - Disease association
KW - Disease exacerbation
KW - Disease predisposition
KW - Estimated glomerular filtration rate
KW - Female
KW - Follow up
KW - Followâ€Up Studies
KW - Glomerular Filtration Rate
KW - Human
KW - Humans
KW - Interleukinâ€18 [urine]
KW - Kidney Tubules [*physiopathology]
KW - Lipocalinâ€2 [urine]
KW - Longitudinal Studies
KW - Major clinical study
KW - Male
KW - Middle Aged
KW - Priority journal
KW - Protein blood level
KW - Randomized controlled trial
KW - Renal Insufficiency, Chronic [complications, *drug therapy, physiopathology, urine]
KW - Renal Reabsorption [physiology]
KW - Risk Assessment [methods]
KW - Risk Factors
KW - Risk factor
KW - Urinalysis
KW - Urinary tract disease assessment
KW - Urine sampling
KW - Uromodulin [urine]
DO - 10.1016/j.kint.2019.03.024
AB - Urine markers can quantify tubular function including reabsorption (Î±â€1 microglobulin [Î±1m]) and Î²â€2â€microglobulin [Î²2m]) and protein synthesis (uromodulin). Individuals with tubular dysfunction may be less able to compensate to insults than those without, despite similar estimated glomerular filtration rate (eGFR) and albuminuria. Among Systolic Blood Pressure Intervention Trial (…
UR - https://www.cochranelibrary.com/central/doi/10.1002/central/CN-01964226/full
ER -
Record #24 of 4481
Provider: John Wiley & Sons, Ltd.
Content: text/plain; charset="UTF-8"
TY - JOUR
AN - CN-01049288
AU - Yasuda, G
AU - Saka, S
AU - Ando, D
AU - Hirawa, N
TI - Effects of doxazosin as the third agent on morning hypertension and position-related blood pressure changes in diabetic patients with chronic kidney disease
JA - Clinical and experimental hypertension (New York, N.Y. : 1993)
PY - 2015
VL - 37
IS - 1
CC - Hypertension
SP - 75â€81
C3 - PUBMED 24866870,EMBASE 601471859
M3 - Journal article
KW - *angiotensin receptor antagonist/cb [Drug Combination]
KW - *angiotensin receptor antagonist/dt [Drug Therapy]
KW - *blood pressure
KW - *body position
KW - *chronic kidney disease
KW - *circadian rhythm
KW - *diabetic patient
KW - *hypertension/dt [Drug Therapy]
KW - *morning hypertension
KW - Add on therapy
KW - Adult
KW - Aged
KW - Aged, 80 and over
KW - Amlodipine/dt [Drug Therapy]
KW - Antihypertensive Agents [*therapeutic use]
KW - Antihypertensive activity
KW - Arousal
KW - Article
KW - Azelnidipine/dt [Drug Therapy]
KW - Bedtime dosage
KW - Benidipine/dt [Drug Therapy]
KW - Blood Pressure Monitoring, Ambulatory [methods]
KW - Blood Pressure [*drug effects]
KW - Blood pressure monitoring
KW - Calcium channel blocking agent/cb [Drug Combination]
KW - Calcium channel blocking agent/dt [Drug Therapy]
KW - Controlled study
KW - Diabetes Mellitus
KW - Diastolic blood pressure
KW - Doxazosin [*therapeutic use]
KW - Doxazosin/cb [Drug Combination]
KW - Doxazosin/cm [Drug Comparison]
KW - Doxazosin/ct [Clinical Trial]
KW - Doxazosin/dt [Drug Therapy]
KW - Drug dose increase
KW - Drug dose titration
KW - Drug effect
KW - Drug safety
KW - Efonidipine/dt [Drug Therapy]
KW - Female
KW - Furosemide/cb [Drug Combination]
KW - Furosemide/cm [Drug Comparison]
KW - Furosemide/ct [Clinical Trial]
KW - Furosemide/dt [Drug Therapy]
KW - Heart rate variability
KW - Human
KW - Humans
KW - Hydrochlorothiazide/cb [Drug Combination]
KW - Hydrochlorothiazide/cm [Drug Comparison]
KW - Hydrochlorothiazide/ct [Clinical Trial]
KW - Hydrochlorothiazide/dt [Drug Therapy]
KW - Hypertension [complications, *drug therapy]
KW - Losartan/dt [Drug Therapy]
KW - Major clinical study
KW - Male
KW - Middle Aged
KW - Morning hypertension/dt [Drug Therapy]
KW - Olmesartan/dt [Drug Therapy]
KW - Outcome assessment
KW - Posture [physiology]
KW - Prospective Studies
KW - Prospective study
KW - Randomized controlled trial
KW - Recommended drug dose
KW - Renal Insufficiency, Chronic [complications, *drug therapy]
KW - Sitting
KW - Standing
KW - Systolic blood pressure
KW - Telmisartan/dt [Drug Therapy]
KW - Trichlormethiazide/cb [Drug Combination]
KW - Trichlormethiazide/cm [Drug Comparison]
KW - Trichlormethiazide/ct [Clinical Trial]
KW - Vagus tone
KW - Valsartan/dt [Drug Therapy]
DO - 10.3109/10641963.2014.913599
AB - We conducted a prospective study to assess the effects of doxazosin, as the third agent, on morning and positionâ€related blood pressure (BP) in 77 diabetic patients with chronic kidney disease, who were allocated randomly to doxazosin and diuretics groups. Doxazosin decreased morning BP but diuretics could not decrease preâ€awakening diastolic BP. Only doxazosin improved sympathovagal bal…
UR - https://www.cochranelibrary.com/central/doi/10.1002/central/CN-01049288/full
ER -
Record #25 of 4481
Provider: John Wiley & Sons, Ltd.
Content: text/plain; charset="UTF-8"
TY - JOUR
AN - CN-02336627
AU - Turri-Silva, N
AU - Vale-Lira, A
AU - Verboven, K
AU - Quaglioti Durigan, JL
AU - Hansen, D
AU - Cipriano, G
TI - High-intensity interval training versus progressive high-intensity circuit resistance training on endothelial function and cardiorespiratory fitness in heart failure: a preliminary randomized controlled trial
JA - PloS one
PY - 2021
VL - 16
IS - 10
SP - e0257607
C3 - PUBMED 34597330,EMBASE 2014905439
M3 - Journal article
KW - *cardiorespiratory fitness
KW - *endothelium
KW - *heart failure
KW - *high intensity interval training
KW - *resistance training
KW - Adult
KW - Aged
KW - Article
KW - Body Composition [physiology]
KW - Cardiorespiratory Fitness [*physiology]
KW - Circuitâ€Based Exercise
KW - Clinical article
KW - Controlled study
KW - Endothelium, Vascular [*physiopathology]
KW - Exercise test
KW - Female
KW - Heart Failure [*physiopathology]
KW - Highâ€Intensity Interval Training
KW - Human
KW - Humans
KW - Male
KW - Middle Aged
KW - Middle aged
KW - Muscle Strength [physiology]
KW - Muscle strength
KW - New York Heart Association class
KW - Physical performance
KW - Randomized controlled trial
KW - Resistance Training
KW - Torque
KW - Treatment Outcome
DO - 10.1371/journal.pone.0257607
AB - INTRODUCTION: Exercise training is strongly recommended as a therapeutic approach to treat individuals with heart failure. Highâ€intensity exercise training modalities still controversial in this population. The study aims to preliminary assess the consequences of highâ€intensity exercise training modalities, aerobic interval training (HIIT) and progressive high circuitâ€resistance traini…
UR - https://www.cochranelibrary.com/central/doi/10.1002/central/CN-02336627/full
ER -
Record #26 of 4481
Provider: John Wiley & Sons, Ltd.
Content: text/plain; charset="UTF-8"
TY - JOUR
AN - CN-01052104
AU - Rossi, AP
AU - Burris, DD
AU - Lucas, FL
AU - Crocker, GA
AU - Wasserman, JC
TI - Effects of a renal rehabilitation exercise program in patients with CKD: a randomized, controlled trial
JA - Clinical journal of the American Society of Nephrology
PY - 2014
VL - 9
IS - 12
SP - 2052â€2058
C3 - PUBMED 25414318,EMBASE 602681298
M3 - Journal article
KW - *chronic kidney disease/th [Therapy]
KW - *rehabilitation
KW - *renal rehabilitation exercise program
KW - 6 minute walk test
KW - Adult
KW - Aged
KW - Aged, 80 and over
KW - Article
KW - Controlled study
KW - Exercise Test
KW - Exercise Therapy
KW - Exercise Tolerance [physiology]
KW - Exercise [*physiology]
KW - Fatigue [etiology, rehabilitation]
KW - Female
KW - Follow up
KW - Gait speed test
KW - Health Status
KW - Human
KW - Humans
KW - Major clinical study
KW - Male
KW - Mental function
KW - Middle Aged
KW - Pain [etiology, rehabilitation]
KW - Patient Compliance
KW - Physical activity
KW - Physical performance
KW - Prospective Studies
KW - Quality of Life
KW - Quality of life
KW - Randomized controlled trial
KW - Renal Insufficiency, Chronic [complications, physiopathology, *rehabilitation]
KW - Short Form 36
KW - Sit to stand test
KW - Treatment outcome
KW - Treatment planning
KW - Walking [physiology]
DO - 10.2215/CJN.11791113
AB - Background and objectives Patients with CKD have a high prevalence of cardiovascular disease associated with or exacerbated by inactivity. This randomized, controlled study investigated whether a renal rehabilitation exercise program for patients with stages 3 or 4 CKD would improve their physical function and quality of life. Design, setting, participants, &measurements In total, 119 adults…
UR - https://www.cochranelibrary.com/central/doi/10.1002/central/CN-01052104/full
ER -
Record #27 of 4481
Provider: John Wiley & Sons, Ltd.
Content: text/plain; charset="UTF-8"
TY - JOUR
AN - CN-01937806
AU - DeCato, TW
AU - Bradley, SM
AU - Wilson, EL
AU - Harlan, NP
AU - Villela, MA
AU - Weaver, LK
AU - Hegewald, MJ
TI - Effects of sprint interval training on cardiorespiratory fitness while in a hyperbaric oxygen environment
JA - Undersea & hyperbaric medicine
PY - 2019
VL - 46
IS - 2
SP - 117â€124
C3 - PUBMED 31051056,EMBASE 627674845
M3 - Journal article
KW - *cardiopulmonary exercise test
KW - *cardiorespiratory fitness
KW - *hyperbaric oxygen therapy
KW - *oxygen consumption
KW - Adult
KW - Aerobic capacity
KW - Altitude
KW - Ambient air
KW - Analysis of Variance
KW - Analysis of variance
KW - Article
KW - Atmospheric Pressure
KW - Bicycle ergometry
KW - Cardiorespiratory Fitness
KW - Controlled study
KW - Exercise
KW - Exercise Test [methods]
KW - Female
KW - Highâ€Intensity Interval Training [*methods]
KW - Human
KW - Human experiment
KW - Humans
KW - Hyperbaric Oxygenation [*methods]
KW - Hyperbaric chamber
KW - Major clinical study
KW - Male
KW - Outcome assessment
KW - Oxygen Consumption
KW - Randomized controlled trial
KW - Reference Values
KW - Resident
KW - Sex Factors
KW - Spirometry
KW - Young Adult
KW - Young adult
AB - Objectives: Hyperbaric oxygen (HBO2) exposure may enhance cardiorespiratory fitness. Exercise training and HBO2 exposure stimulate mitochondrial biogenesis, increase capillary density, and induce adaptive antioxidant mechanisms. We hypothesized that an exercise regimen of sprint interval training (SIT) while breathing HBO2 would lead to a greater improvement in exercise performance compared …
UR - https://www.cochranelibrary.com/central/doi/10.1002/central/CN-01937806/full
ER -
Record #28 of 4481
Provider: John Wiley & Sons, Ltd.
Content: text/plain; charset="UTF-8"
TY - JOUR
AN - CN-02074071
AU - Rathi, N
AU - Whelton, PK
AU - Chertow, GM
AU - Cushman, WC
AU - Cheung, AK
AU - Wei, G
AU - Boucher, R
AU - Kimmel, PL
AU - Bress, AP
AU - Kramer, HJ
AU - et al.
TI - Influence of Prediabetes on the Effects of Intensive Systolic Blood Pressure Control on Kidney Events
JA - American journal of hypertension
PY - 2019
VL - 32
IS - 12
SP - 1170â€1177
C3 - PUBMED 31257407,EMBASE 630188816
M3 - Journal article
KW - *acute kidney failure /complication
KW - *blood pressure regulation
KW - *chronic kidney failure /complication
KW - *impaired glucose tolerance
KW - *systolic blood pressure
KW - Acute Kidney Injury [diagnosis, *epidemiology, physiopathology]
KW - Aged
KW - Aged, 80 and over
KW - Antihypertensive Agents [adverse effects, *therapeutic use]
KW - Article
KW - Attributable risk
KW - Blood Pressure [*drug effects]
KW - Body mass
KW - Cohort analysis
KW - Controlled study
KW - Databases, Factual
KW - Estimated glomerular filtration rate
KW - Fasting
KW - Female
KW - Glomerular Filtration Rate
KW - Glucose blood level
KW - High density lipoprotein cholesterol level
KW - Human
KW - Humans
KW - Hypertension /drug therapy
KW - Hypertension [diagnosis, *drug therapy, *epidemiology, physiopathology]
KW - Incidence
KW - Kidney [*drug effects, physiopathology]
KW - Major clinical study
KW - Male
KW - Middle Aged
KW - Open study
KW - Prediabetic State [diagnosis, *epidemiology, physiopathology]
KW - Prevalence
KW - Priority journal
KW - Puerto Rico [epidemiology]
KW - Randomized Controlled Trials as Topic
KW - Randomized controlled trial
KW - Renal Insufficiency, Chronic [diagnosis, *epidemiology, physiopathology]
KW - Risk Assessment
KW - Risk Factors
KW - Time Factors
KW - Treatment Outcome
KW - Triacylglycerol blood level
KW - United States [epidemiology]
DO - 10.1093/ajh/hpz105
AB - BACKGROUND: More than oneâ€third of US adults have prediabetes, which is typically accompanied by hypertension. METHODS: We examined whether prediabetes modified the effects of intensive systolic blood pressure (SBP) lowering on the incidence of chronic kidney disease (CKD) and acute kidney injury (AKI) events in a postâ€hoc analysis of the Systolic Blood Pressure Intervention Trial (SPRIN…
UR - https://www.cochranelibrary.com/central/doi/10.1002/central/CN-02074071/full
ER -
Record #29 of 4481
Provider: John Wiley & Sons, Ltd.
Content: text/plain; charset="UTF-8"
TY - JOUR
AN - CN-00966957
AU - Kouidi, E
AU - Vergoulas, G
AU - Anifanti, M
AU - Deligiannis, A
TI - A randomized controlled trial of exercise training on cardiovascular and autonomic function among renal transplant recipients
JA - Nephrology, dialysis, transplantation
PY - 2013
VL - 28
IS - 5
SP - 1294â€1305
C3 - PUBMED 23129823
M3 - Journal article
KW - Adolescent
KW - Adult
KW - Autonomic Nervous System Diseases [etiology, *prevention & control]
KW - Baroreflex [physiology]
KW - Cardiovascular Diseases [etiology, *prevention & control]
KW - Caseâ€Control Studies
KW - Exercise Test
KW - Exercise Therapy
KW - Exercise [*physiology]
KW - Female
KW - Followâ€Up Studies
KW - Heart Rate
KW - Humans
KW - Kidney Transplantation [*adverse effects]
KW - Male
KW - Middle Aged
KW - Oxygen Consumption
KW - Prognosis
KW - Renal Insufficiency, Chronic [*complications, therapy]
KW - Young Adult
DO - 10.1093/ndt/gfs455
AB - BACKGROUND: There are conflicting data regarding the effects of renal transplantation (RT) on uraemic autonomic dysfunction. Moreover, no study has examined the impact of physical training on the cardiac autonomic function in RT patients. Thus, we studied the effects of exercise training on heart rate variability (HRV) and arterial baroreflex sensitivity (BRS), which are sensitive markers of…
UR - https://www.cochranelibrary.com/central/doi/10.1002/central/CN-00966957/full
ER -
Record #30 of 4481
Provider: John Wiley & Sons, Ltd.
Content: text/plain; charset="UTF-8"
TY - JOUR
AN - CN-02692191
AU - Lanzi, S
AU - Pousaz, A
AU - Fresa, M
AU - Besson, C
AU - Desgraz, B
AU - Gremeaux-Bader, V
AU - Mazzolai, L
TI - Short-duration aerobic high-intensity intervals versus moderate exercise training intensity in patients with peripheral artery disease: study protocol for a randomised controlled trial (the Angiof-HIIT Study)
JA - BMJ open
PY - 2024
VL - 14
IS - 4
SP - e081883
C3 - PUBMED 38631833,EMBASE 644029181
M3 - Journal article
KW - *Highâ€Intensity Interval Training
KW - *Quality of Life
KW - *duration
KW - *exercise
KW - *high intensity interval training
KW - *peripheral arterial disease
KW - *peripheral vascular disease
KW - *protocol
KW - *quality of life
KW - Adult
KW - Aged
KW - Article
KW - Claudication
KW - Controlled study
KW - Exercise Therapy [methods]
KW - Exercise [physiology]
KW - Female
KW - Firstâ€line treatment
KW - Functional status
KW - Heart rate
KW - Hemodynamic parameters
KW - Human
KW - Humans
KW - Intermittent Claudication
KW - Major clinical study
KW - Male
KW - Maximum walking distance
KW - Moderate intensity exercise
KW - Pain
KW - Physical activity
KW - Professional standard
KW - Randomized Controlled Trials as Topic
KW - Randomized controlled trial
KW - Single blind procedure
KW - Social media
KW - Therapy
KW - Walking
DO - 10.1136/bmjopen-2023-081883
AB - INTRODUCTION: Supervised exercise training is among the firstâ€line therapies for patients with peripheral artery disease (PAD). Current recommendations for exercise include guidance focusing on claudication pain, programme and session duration, and frequency. However, no guidance is offered regarding exercise training intensity. This study aims to compare the effects of 12â€weekâ€long su…
UR - https://www.cochranelibrary.com/central/doi/10.1002/central/CN-02692191/full
ER -
Record #31 of 4481
Provider: John Wiley & Sons, Ltd.
Content: text/plain; charset="UTF-8"
TY - JOUR
AN - CN-02007807
AU - Melamed, ML
AU - Horwitz, EJ
AU - Dobre, MA
AU - Abramowitz, MK
AU - Zhang, L
AU - Lo, Y
AU - Mitch, WE
AU - Hostetter, TH
TI - Effects of Sodium Bicarbonate in CKD Stages 3 and 4: a Randomized, Placebo-Controlled, Multicenter Clinical Trial
JA - American journal of kidney diseases
PY - 2020
VL - 75
IS - 2
SP - 225â€234
C3 - PUBMED 31699517,EMBASE 2003660269
M3 - Journal article
KW - *bone density
KW - *chronic kidney failure
KW - *metabolic acidosis
KW - *metabolic bone disease
KW - *muscle function
KW - Adult
KW - Article
KW - Bicarbonate blood level
KW - Bicarbonates [blood]
KW - Biomarkers [blood]
KW - Blood pressure
KW - Controlled study
KW - Disease Progression
KW - Doseâ€Response Relationship, Drug
KW - Drug therapy
KW - Estimated glomerular filtration rate
KW - Female
KW - Follow up
KW - Followâ€Up Studies
KW - Gene expression
KW - Glomerular Filtration Rate [*physiology]
KW - Human
KW - Human tissue
KW - Humans
KW - Ideal body weight
KW - Major clinical study
KW - Male
KW - Middle Aged
KW - Multicenter study
KW - Muscle biopsy
KW - National health organization
KW - Potassium [blood]
KW - Randomized controlled trial
KW - Renal Insufficiency, Chronic [blood, diagnosis, *drug therapy, physiopathology]
KW - Retrospective Studies
KW - Sodium Bicarbonate [*administration & dosage]
KW - Statistical significance
KW - Time Factors
KW - Treatment Outcome
DO - 10.1053/j.ajkd.2019.07.016
AB - RATIONALE & OBJECTIVE: Metabolic acidosis associated with chronic kidney disease (CKD) may contribute to muscle dysfunction and bone disease. We aimed to test whether treatment with sodium bicarbonate improves muscle and bone outcomes. STUDY DESIGN: Multicenter, randomized, placeboâ€controlled, clinical trial. SETTING & PARTICIPANTS: 149 patients with CKD stages 3 and 4 between July 2011 an…
UR - https://www.cochranelibrary.com/central/doi/10.1002/central/CN-02007807/full
ER -
Record #32 of 4481
Provider: John Wiley & Sons, Ltd.
Content: text/plain; charset="UTF-8"
TY - JOUR
AN - CN-02420844
AU - Cooke, MB
AU - Deasy, W
AU - Ritenis, EJ
AU - Wilson, RA
AU - Stathis, CG
TI - Effects of Intermittent Energy Restriction Alone and in Combination with Sprint Interval Training on Body Composition and Cardiometabolic Biomarkers in Individuals with Overweight and Obesity
JA - International journal of environmental research and public health
PY - 2022
VL - 19
IS - 13
C3 - PUBMED 35805627,EMBASE 2017262756
M3 - Journal article
KW - *body composition
KW - *intermittent fasting
KW - *obesity /therapy
KW - *sprint interval training
KW - *therapy effect
KW - Adult
KW - Aerobic capacity
KW - Anthropometry
KW - Article
KW - Biomarkers
KW - Blood sampling
KW - Body Composition
KW - Body mass
KW - Body weight
KW - Body weight loss
KW - Cardiorespiratory fitness
KW - Cardiovascular Diseases
KW - Cholesterol blood level
KW - Clinical article
KW - Controlled study
KW - Diastolic blood pressure
KW - Dietary intake
KW - Exercise intensity
KW - Fat mass
KW - Female
KW - Glucose homeostasis
KW - Glucose tolerance
KW - Hemodynamics
KW - Highâ€Intensity Interval Training
KW - Human
KW - Humans
KW - Insulin resistance
KW - Intraâ€abdominal fat
KW - Lipid fingerprinting
KW - Lipoprotein blood level
KW - Male
KW - Middle aged
KW - Obesity
KW - Overweight
KW - Patient compliance
KW - Physical activity
KW - Pulse wave velocity
KW - Randomized controlled trial
KW - Systolic blood pressure
KW - Treatment duration
KW - Treatment outcome
KW - Triacylglycerol blood level
KW - Waist circumference
KW - Waist hip ratio
KW - Young adult
DO - 10.3390/ijerph19137969
AB - The popularity of intermittent fasting (IF) and high intensity (sprint) interval training (SIT) has increased in recent years amongst the general public due to their purported health benefits and feasibility of incorporation into daily life. The number of scientific studies investigating these strategies has also increased, however, very few have examined the combined effects, especially on …
UR - https://www.cochranelibrary.com/central/doi/10.1002/central/CN-02420844/full
ER -
Record #33 of 4481
Provider: John Wiley & Sons, Ltd.
Content: text/plain; charset="UTF-8"
TY - JOUR
AN - CN-02382298
AU - NCT05272800,
TI - BIS-guided Fluid Management in HD Patients
JA - https://clinicaltrials.gov/show/NCT05272800
PY - 2022
C3 - CTgov NCT05272800
M3 - Trial registry record
KW - Renal Insufficiency
AB - The study was designed as a randomized controlled open label and parallel trial, including adult chronic kidney disease (CKD) patients (older than 18 years) on inâ€center HD for longer than three months in the Dialysis and Transplantation unit of a southern Brazilian University Hospital. The exclusion criteria were less than thrice a week HD session, lower limbs amputation, pregnancy and pa…
UR - https://www.cochranelibrary.com/central/doi/10.1002/central/CN-02382298/full
ER -
Record #34 of 4481
Provider: John Wiley & Sons, Ltd.
Content: text/plain; charset="UTF-8"
TY - JOUR
AN - CN-02802804
AU - Denguir, S
AU - Hellberg, M
AU - Almquist, M
AU - Clyne, N
TI - Survival in patients with CKD 3-5 after 12 months of exercise training - a post-hoc analysis of the RENEXC trial
JA - BMC nephrology
PY - 2025
VL - 26
IS - 1
SP - 36
C3 - PUBMED 39849350
M3 - Journal article
KW - *Exercise Therapy [methods]
KW - *Renal Insufficiency, Chronic [physiopathology, therapy]
KW - Aged
KW - Exercise [physiology]
KW - Female
KW - Humans
KW - Male
KW - Middle Aged
KW - Physical Functional Performance
KW - Postural Balance
KW - Resistance Training [methods]
KW - Survival Rate
KW - Walk Test
DO - 10.1186/s12882-024-03915-1
AB - BACKGROUND: Physical performance is low and physical activity declines in people with chronic kidney disease (CKD). Both factors are associated with decreased survival. Our hypothesis was that improved physical performance after 12 months of exercise training would result in better survival in patients with CKD stages 3 to 5 not on kidney replacement therapy (KRT). Our aims in this study wer…
UR - https://www.cochranelibrary.com/central/doi/10.1002/central/CN-02802804/full
ER -
Record #35 of 4481
Provider: John Wiley & Sons, Ltd.
Content: text/plain; charset="UTF-8"
TY - JOUR
AN - CN-01663977
AU - NCT03700671,
TI - High Intensity Interval Training Versus Circuit Training
JA - https://clinicaltrials.gov/show/NCT03700671
PY - 2018
C3 - CTgov NCT03700671
M3 - Trial registry record
AB - Study Design Participants were enrolled in a randomised control trial at the University of Hull to either eight weeks of High intensity interval training (HIIT) or Circuit Training (CT) (two supervised sessions per week, accompanied by an exercise physiologist). A sample size of 38 using G Power 3.1 software was calculated based on previously published data in which the mean difference betwe…
UR - https://www.cochranelibrary.com/central/doi/10.1002/central/CN-01663977/full
ER -
Record #36 of 4481
Provider: John Wiley & Sons, Ltd.
Content: text/plain; charset="UTF-8"
TY - JOUR
AN - CN-00915777
AU - Rakugi, H
AU - Ogihara, T
AU - Umemoto, S
AU - Matsuzaki, M
AU - Matsuoka, H
AU - Shimada, K
AU - Higaki, J
AU - Ito, S
AU - Kamiya, A
AU - Suzuki, H
AU - et al.
TI - Combination therapy for hypertension in patients with CKD: a subanalysis of the Combination Therapy of Hypertension to Prevent Cardiovascular Events trial
JA - Hypertension research
PY - 2013
VL - 36
IS - 11
CC - Hypertension
SP - 947â€958
C3 - PUBMED 23864054,EMBASE 370196034
M3 - Journal article
KW - *angiotensin receptor antagonist/cb [Drug Combination]
KW - *angiotensin receptor antagonist/ct [Clinical Trial]
KW - *angiotensin receptor antagonist/dt [Drug Therapy]
KW - *angiotensin receptor antagonist/pd [Pharmacology]
KW - *benidipine/cb [Drug Combination]
KW - *benidipine/ct [Clinical Trial]
KW - *benidipine/dt [Drug Therapy]
KW - *benidipine/pd [Pharmacology]
KW - *beta adrenergic receptor blocking agent/cb [Drug Combination]
KW - *beta adrenergic receptor blocking agent/ct [Clinical Trial]
KW - *beta adrenergic receptor blocking agent/dt [Drug Therapy]
KW - *beta adrenergic receptor blocking agent/pd [Pharmacology]
KW - *calcium antagonist/cb [Drug Combination]
KW - *calcium antagonist/ct [Clinical Trial]
KW - *calcium antagonist/dt [Drug Therapy]
KW - *calcium antagonist/pd [Pharmacology]
KW - *cardiovascular disease/pc [Prevention]
KW - *chronic kidney disease/di [Diagnosis]
KW - *chronic kidney disease/et [Etiology]
KW - *hypertension/di [Diagnosis]
KW - *hypertension/dt [Drug Therapy]
KW - *hypertension/ep [Epidemiology]
KW - *hypertension/et [Etiology]
KW - *thiazide diuretic agent/cb [Drug Combination]
KW - *thiazide diuretic agent/ct [Clinical Trial]
KW - *thiazide diuretic agent/dt [Drug Therapy]
KW - *thiazide diuretic agent/pd [Pharmacology]
KW - Adrenergic betaâ€Antagonists [therapeutic use]
KW - Adult
KW - Aged
KW - Aged, 80 and over
KW - Angiotensin II Type 1 Receptor Blockers [therapeutic use]
KW - Antihypertensive Agents [*therapeutic use]
KW - Antihypertensive therapy
KW - Article
KW - Calcium Channel Blockers [therapeutic use]
KW - Cerebrovascular accident/co [Complication]
KW - Controlled study
KW - Creatinine blood level
KW - Creatinine/ec [Endogenous Compound]
KW - Diabetes mellitus/ep [Epidemiology]
KW - Diastolic blood pressure
KW - Dihydropyridine/cb [Drug Combination]
KW - Dihydropyridine/ct [Clinical Trial]
KW - Dihydropyridine/dt [Drug Therapy]
KW - Dihydropyridines [therapeutic use]
KW - Drug Therapy, Combination
KW - Drug efficacy
KW - Female
KW - Glomerulus filtration rate
KW - Human
KW - Humans
KW - Hypertension [complications, *drug therapy]
KW - Incidence
KW - Kidney function
KW - Major clinical study
KW - Male
KW - Middle Aged
KW - Multicenter study
KW - Protein urine level
KW - Randomized controlled trial
KW - Renal Insufficiency, Chronic [*complications]
KW - Sitting
KW - Sodium Chloride Symporter Inhibitors [therapeutic use]
KW - Systolic blood pressure
KW - Treatment Outcome
DO - 10.1038/hr.2013.63
AB - The Combination Therapy of Hypertension to Prevent Cardiovascular Events (COPE) trial was a multicenter, randomized, threeâ€arm comparative study (N=3293) undertaken to determine the optimal combination therapy, based on the occurrence of cardiovascular events in patients treated with an angiotensin II receptor blocker (ARB), a Î²â€blocker (BB) or a thiazide diuretic (TD) in addition to th…
UR - https://www.cochranelibrary.com/central/doi/10.1002/central/CN-00915777/full
ER -
Record #37 of 4481
Provider: John Wiley & Sons, Ltd.
Content: text/plain; charset="UTF-8"
TY - JOUR
AN - CN-01167128
AU - Martins, C
AU - Kazakova, I
AU - Ludviksen, M
AU - Mehus, I
AU - Wisloff, U
AU - Kulseng, B
AU - Morgan, L
AU - King, N
TI - High-Intensity Interval Training and Isocaloric Moderate-Intensity Continuous Training Result in Similar Improvements in Body Composition and Fitness in Obese Individuals
JA - International journal of sport nutrition and exercise metabolism
PY - 2016
VL - 26
IS - 3
SP - 197â€204
C3 - PUBMED 26479856,EMBASE 610734633
M3 - Journal article
KW - *body composition
KW - *body weight
KW - *cardiovascular function
KW - *exercise intensity
KW - *high intensity intermittent training
KW - *insulin response
KW - *moderate intensity continuous training
KW - *obesity
KW - *physical activity
KW - *respiratory exchange ratio
KW - *resting metabolic rate
KW - Adult
KW - Article
KW - Basal Metabolism
KW - Bicycle ergometer
KW - Blood Glucose [metabolism]
KW - Body Composition
KW - Body Mass Index
KW - Body Weight
KW - Body mass
KW - Caloric intake
KW - Cardiovascular Diseases [prevention & control]
KW - Cardiovascular System [metabolism]
KW - Clinical article
KW - Comparative study
KW - Controlled study
KW - Diet
KW - Diet restriction
KW - Exercise
KW - Fat free mass
KW - Fat mass
KW - Female
KW - Heart Rate
KW - Highâ€Intensity Interval Training
KW - Hip circumference
KW - Human
KW - Humans
KW - Insulin Resistance
KW - Insulin [blood]
KW - Insulin sensitivity
KW - Insulin/ec [Endogenous Compound]
KW - Macronutrient
KW - Male
KW - Metabolic Syndrome [prevention & control]
KW - Obesity [*therapy]
KW - Oxygen Consumption
KW - Physical Conditioning, Human [*methods]
KW - Physical Fitness [*physiology]
KW - Postprandial state
KW - Randomized controlled trial
KW - Sedentary Behavior
KW - Sedentary lifestyle
KW - Treatment duration
KW - Waist circumference
DO - 10.1123/ijsnem.2015-0078
AB - This study aimed to determine the effects of 12 weeks of isocaloric programs of highâ€intensity intermittent training (HIIT) or moderateâ€intensity continuous training (MICT) or a shortâ€duration HIIT (1/2HIIT) inducing only half the energy deficit on a cycle ergometer, on body weight and composition, cardiovascular fitness, resting metabolism rate (RMR), respiratory exchange ratio (RER),…
UR - https://www.cochranelibrary.com/central/doi/10.1002/central/CN-01167128/full
ER -
Record #38 of 4481
Provider: John Wiley & Sons, Ltd.
Content: text/plain; charset="UTF-8"
TY - JOUR
AN - CN-02766700
AU - NCT06622200,
TI - The Effect of Mindfulness on Emotional Regulations Skills and Quality of Life Among Patients on Hemodialysis
JA - https://clinicaltrials.gov/ct2/show/NCT06622200
PY - 2024
CC - Complementary Medicine
C3 - CTgov NCT06622200
M3 - Trial registry record
KW - Kidney Diseases
KW - Kidney Failure, Chronic
AB - Chronic kidney disease (CKD) is a comprehensive term encompassing various stages ofdiminishing kidney function. Kidney damage or sustained estimated glomerular filtrationrate (eGFR) of less than 60 ml/min per 1.73 square meters sustained for three months ormore are hallmarks of chronic kidney disease (CKD). Individuals affected by CKD commonlyencounter symptoms such as fatigue, headaches, we…
UR - https://www.cochranelibrary.com/central/doi/10.1002/central/CN-02766700/full
ER -
Record #39 of 4481
Provider: John Wiley & Sons, Ltd.
Content: text/plain; charset="UTF-8"
TY - JOUR
AN - CN-01733680
AU - Mitropoulos, A
AU - Gumber, A
AU - Crank, H
AU - Akil, M
AU - Klonizakis, M
TI - Investigating the effectiveness and feasibility of exercise on microvascular reactivity and quality of life in systemic sclerosis patients: study protocol for a feasibility study
JA - Trials
PY - 2018
VL - 19
IS - 1
SP - 647
C3 - PUBMED 30463598,EMBASE 625065793
M3 - Journal article
KW - *high intensity interval training
KW - *microvasculature
KW - *quality of life
KW - *resistance training
KW - *systemic sclerosis /disease management /therapy
KW - Adolescent
KW - Adult
KW - Aged
KW - Aged, 80 and over
KW - Article
KW - Body composition
KW - Clinical article
KW - Controlled study
KW - England
KW - Exercise intensity
KW - Feasibility Studies
KW - Feasibility study
KW - Feeling scale
KW - Female
KW - Fitness
KW - Highâ€Intensity Interval Training
KW - Human
KW - Humans
KW - Iontophoresis
KW - Laser Doppler flowmetry
KW - Male
KW - Microcirculation
KW - Middle Aged
KW - Oxygen consumption
KW - Oxygen tension
KW - Patient safety
KW - Quality of Life
KW - Randomized controlled trial
KW - Range of motion
KW - Raynaud phenomenon /therapy
KW - Regional Blood Flow
KW - Resistance Training
KW - Scleroderma, Systemic [diagnosis, physiopathology, psychology, *therapy]
KW - Self concept
KW - Six minute walk test
KW - Skin [*blood supply]
KW - Time Factors
KW - Transcutaneous oxygen monitoring
KW - Transcutaneous oxygen pressure
KW - Treatment Outcome
KW - Very elderly
KW - Warm up
KW - Young Adult
DO - 10.1186/s13063-018-2980-1
AB - Background: Raynaud's phenomenon is one of the first clinical manifestations observed in systemic sclerosis (SSc). This microvasculature disorder affects mostly the digits in over 95% of SSc patients, significantly affecting their healthâ€related quality of life (HRQoL) and incurring higher hospital admissions and other healthcare costs. Exercise is known to improve both microâ€ and macrov…
UR - https://www.cochranelibrary.com/central/doi/10.1002/central/CN-01733680/full
ER -
Record #40 of 4481
Provider: John Wiley & Sons, Ltd.
Content: text/plain; charset="UTF-8"
TY - JOUR
AN - CN-02627792
AU - Anding-Rost, K
AU - von Gersdorff, G
AU - von Korn, P
AU - Ihorst, G
AU - Josef, A
AU - Kaufmann, M
AU - Huber, M
AU - BÃ¤r, T
AU - ZeiÃŸler, S
AU - HÃ¶fling, S
AU - et al.
TI - Exercise during Hemodialysis in Patients with Chronic Kidney Failure
JA - NEJM evidence
PY - 2023
VL - 2
IS - 9
SP - EVIDoa2300057
C3 - PUBMED 38320198
C3 - CINAHL 171334812
M3 - Journal article
KW - *Kidney Failure, Chronic
KW - *Renal Dialysis
KW - Aged
KW - Chronic Disease
KW - Clinical Assessment Tools
KW - Cluster Sample
KW - Comorbidity
KW - Confidence Intervals
KW - Deconditioning
KW - Descriptive Statistics
KW - Education
KW - Evaluation
KW - Exercise
KW - Exercise Therapy
KW - Female
KW - Functional Assessment
KW - Funding Source
KW - Hemodialysis
KW - Human
KW - Humans
KW - Kidney Failure, Chronic
KW - Male
KW - Middle Age
KW - Multicenter Studies
KW - Odds Ratio
KW - Physical Endurance
KW - Prevention and Control
[truncated: 226,465+ more rows]
