# Supplementary material for: The effectiveness of high-intensity interval training on cardiometabolic outcomes in middle-aged and elderly populations with chronic diseases: a systematic review and meta-analysis
Source: Front Physiol. 2025 Oct 29;16:1669941. doi: 10.3389/fphys.2025.1669941 (PMC12605200; doi:10.3389/fphys.2025.1669941)
Supplement: Supplementary file 4 [file DataSheet2.xlsx]

## Sheet: Data Sheet 2
TY - JOUR
M3 - Letter
Y1 - 2025
VL - 30
IS - 1
SN - 2047-783X
SN - 0949-2321
JF - European Journal of Medical Research
JO - Eur. J. Med. Res.
UR - http://www.embase.j.sjuku.top/search/results?subaction=viewrecord&id=L2033408157&from=export
U2 - L2033408157
C5 - 39994797
DB - Embase
DB - Medline
U3 - 2025-02-27
U4 - 2025-03-11
L2 - http://dx.doi.org/10.1186/s40001-025-02377-x
DO - 10.1186/s40001-025-02377-x
A1 - Hu, S.
A1 - Liu, X.
A1 - Ding, Y.
A1 - Chen, J.
A1 - Wang, X.
M1 - (Hu S.; Liu X.) School of Education and Physical Education, Yangtze University, Hubei, Jingzhou, China
M1 - (Ding Y.; Wang X., 275379987@qq.com) Department of Biochemistry and Molecular Biology, Center for Molecular Medicine, Health Science Center, Yangtze University, Hubei, Jingzhou, China
M1 - (Chen J.; Wang X., 275379987@qq.com) Shannan Maternal and Child Health Hospital, Xizang, Shannan, China
AD - X. Wang, Department of Biochemistry and Molecular Biology, Center for Molecular Medicine, Health Science Center, Yangtze University, Hubei, Jingzhou, China
T1 - Effects of exercise and walnut oil on CES1 and inflammatory factors in the liver of type 2 diabetic rats
LA - English
KW - ABI7500
KW - data analysis software
KW - ECLIPSE Ci
KW - electrophoresis analyzer
KW - fluorescence imaging system
KW - fluorescence microscope
KW - imaging software
KW - imaging system
KW - microscope
KW - polymerase chain reaction system
KW - reverse transcriptase PCR assay kit
KW - carboxylesterase
KW - carboxylesterase 1
KW - cryopyrin
KW - inflammatory factor
KW - interleukin 1beta
KW - low density lipoprotein cholesterol
KW - messenger RNA
KW - peptides and proteins
KW - thioredoxin interacting protein
KW - triacylglycerol
KW - unclassified drug
KW - vegetable oil
KW - walnut oil
KW - animal experiment
KW - animal model
KW - animal tissue
KW - antiinflammatory activity
KW - body weight
KW - controlled study
KW - enzyme linked immunosorbent assay
KW - exercise
KW - exercise intensity
KW - fasting blood glucose level
KW - fasting insulin level
KW - glucose blood level
KW - glucose tolerance
KW - HOMA index
KW - immunofluorescence
KW - insulin sensitivity
KW - letter
KW - lipid diet
KW - liver tissue
KW - male
KW - maximal oxygen uptake
KW - moderate intensity exercise
KW - non insulin dependent diabetes mellitus
KW - nonhuman
KW - protein expression
KW - quantitative analysis
KW - rat
KW - real time polymerase chain reaction
KW - staining
KW - treadmill exercise
KW - walnut
KW - ABI7500
KW - ECLIPSE Ci
C3 - ABI7500(Thermo)
C3 - ECLIPSE Ci(Nikon)
C4 - Applied Biosystems
C4 - Biorad
C4 - Leica
C4 - Nikon
C4 - Takara
C4 - Thermo
N2 - Carboxylesterase 1 (CES1) and inflammatory factors play important roles in regulating lipid metabolism and maintaining glucose homeostasis. Exercise and walnut oil have anti-inflammatory effects, but the effects of exercise and walnut oil on CES1 and inflammatory factors in type 2 diabetes mellitus (T2DM) remain to be revealed. 8-week-old SD male rats were randomly divided into normal contro…
ER -
TY - JOUR
M3 - Article
Y1 - 2025
VL - 37
IS - 1
SN - 1720-8319
SN - 1594-0667
JF - Aging Clinical and Experimental Research
JO - Aging Clin. Exp. Res.
UR - http://www.embase.j.sjuku.top/search/results?subaction=viewrecord&id=L2033494757&from=export
U2 - L2033494757
C5 - 40021576
DB - Embase
DB - Medline
U3 - 2025-03-11
U4 - 2025-03-21
L2 - http://dx.doi.org/10.1007/s40520-025-02975-z
DO - 10.1007/s40520-025-02975-z
A1 - Lian, R.
A1 - Tang, H.
A1 - Chen, Z.
A1 - Chen, X.
A1 - Luo, S.
A1 - Jiang, W.
A1 - Jiang, J.
A1 - Yang, M.
M1 - (Lian R.; Tang H.; Chen X.; Luo S.; Jiang W.; Yang M., yangmier@scu.edu.cn) Center of Gerontology and Geriatrics, West China Hospital, Sichuan University, Chengdu, China
M1 - (Chen Z.) Department of Geriatric, Zigong Affiliated Hospital of Southwest Medical University, Zigong, China
M1 - (Jiang J., jiangjiaojiao1997@163.com) Rehabilitation Center, West China Hospital, Sichuan University, Chengdu, China
M1 - (Yang M., yangmier@scu.edu.cn) National Clinical Research Center for Geriatrics, West China Hospital, Sichuan University, Chengdu, China
AD - M. Yang, Center of Gerontology and Geriatrics, West China Hospital, Sichuan University, Chengdu, China
AD - J. Jiang, Rehabilitation Center, West China Hospital, Sichuan University, Chengdu, China
T1 - Development and multi-center cross-setting validation of an explainable prediction model for sarcopenic obesity: a machine learning approach based on readily available clinical features
LA - English
KW - adult
KW - anthropometry
KW - article
KW - body mass
KW - China
KW - clinical feature
KW - cohort analysis
KW - cross-sectional study
KW - diagnostic accuracy
KW - explainable machine learning
KW - face-to-face interview
KW - feature selection
KW - female
KW - gender
KW - human
KW - least absolute shrinkage and selection operator
KW - logistic regression analysis
KW - machine learning
KW - major clinical study
KW - male
KW - multicenter study
KW - neck circumference
KW - nursing home
KW - predictive model
KW - predictive value
KW - prospective study
KW - random forest
KW - receiver operating characteristic
KW - sarcopenic obesity
KW - sensitivity and specificity
KW - Shapley additive explanation
KW - sit-to-stand test
KW - socioeconomic background
KW - support vector machine
KW - thigh circumference
KW - validation study
KW - waist circumference
N2 - Objectives: Sarcopenic obesity (SO), characterized by the coexistence of obesity and sarcopenia, is an increasingly prevalent condition in aging populations, associated with numerous adverse health outcomes. We aimed to identify and validate an explainable prediction model of SO using easily available clinical characteristics. Setting and participants: A preliminary cohort of 1,431 participa…
ER -
TY - JOUR
M3 - Article
Y1 - 2025
VL - 17
IS - 1
SN - 2052-1847
JF - BMC Sports Science, Medicine and Rehabilitation
JO - BMC Sports Sci. Med. Rehabil.
UR - http://www.embase.j.sjuku.top/search/results?subaction=viewrecord&id=L2034242548&from=export
U2 - L2034242548
DB - Embase
U3 - 2025-04-28
U4 - 2025-05-02
L2 - http://dx.doi.org/10.1186/s13102-025-01123-4
DO - 10.1186/s13102-025-01123-4
A1 - Shahiddoust, F.
A1 - Monazzami, A.A.
M1 - (Shahiddoust F.; Monazzami A.A., Monazzami.amirabbas@gmail.com) Department of Sport Physiology, Faculty of Sport Sciences, Razi University, Kermanshah, Iran
AD - A.A. Monazzami, Department of Sport Physiology, Faculty of Sport Sciences, Razi University, Kermanshah, Iran
T1 - Exercise-induced changes in insulin sensitivity, atherogenic index of plasma, and CTRP1/CTRP3 levels: the role of combined and high-intensity interval training in overweight and obese women
LA - English
KW - IRCT20241207063967
KW - alanine aminotransferase
KW - aspartate aminotransferase
KW - cholesterol
KW - complement component C1q
KW - complement component C1q tumor necrosis factor protein 1
KW - complement component C1q tumor necrosis factor protein 3
KW - glucose
KW - high density lipoprotein
KW - insulin
KW - low density lipoprotein
KW - tumor necrosis factor
KW - unclassified drug
KW - adult
KW - aerobic exercise
KW - alanine aminotransferase blood level
KW - article
KW - aspartate aminotransferase blood level
KW - atherogenic index
KW - biochemical analysis
KW - body composition
KW - body mass
KW - clinical article
KW - controlled study
KW - female
KW - fitness
KW - functional assessment
KW - glycemic control
KW - heart rate
KW - high intensity interval training
KW - homeostasis model assessment
KW - human
KW - insulin sensitivity
KW - lipid fingerprinting
KW - maximal oxygen uptake
KW - obese patient
KW - obesity
KW - protein blood level
KW - randomized controlled trial
KW - resistance training
KW - running
N2 - Background: Obesity, defined as excessive body fat accumulation, is closely linked to an increased risk of metabolic disorders, cardiovascular diseases, and insulin resistance. This study investigates the effects of combined training (CT) and high-intensity interval training (HIIT) on insulin sensitivity, atherogenic index of plasma (AIP), and serum levels of C1q/TNF-related proteins (CTRP1 …
ER -
TY - JOUR
M3 - Article
Y1 - 2025
VL - 17
IS - 1
SN - 2052-1847
JF - BMC Sports Science, Medicine and Rehabilitation
JO - BMC Sports Sci. Med. Rehabil.
UR - http://www.embase.j.sjuku.top/search/results?subaction=viewrecord&id=L2034404739&from=export
U2 - L2034404739
DB - Embase
U3 - 2025-05-05
U4 - 2025-05-19
L2 - http://dx.doi.org/10.1186/s13102-025-01149-8
DO - 10.1186/s13102-025-01149-8
A1 - Sun, J.
A1 - Jia, N.
A1 - Xu, Y.
A1 - Guo, D.
A1 - Lu, T.
A1 - Chen, J.
A1 - Chu, H.
A1 - Zhang, Z.
A1 - Yao, K.
A1 - Zhao, R.
A1 - Chen, T.
M1 - (Sun J.; Jia N.; Xu Y.; Guo D.; Lu T.; Chen J.; Chu H.; Zhang Z.; Yao K.; Zhao R.; Chen T., chentwhy@tongji.edu.cn) Sports and Health Research Center, Department of Physical Education, Tongji University, Shanghai, China
AD - T. Chen, Sports and Health Research Center, Department of Physical Education, Tongji University, Shanghai, China
T1 - Comparative effectiveness of morning and evening aerobic exercise on weight loss and physical fitness in Chinese college students with overweight and obesity
LA - English
KW - ChiCTR2400089594
KW - adult
KW - aerobic exercise
KW - anthropometry
KW - article
KW - body build
KW - body composition
KW - body fat percentage
KW - body mass
KW - body weight loss
KW - caloric intake
KW - Chinese
KW - college student
KW - comparative effectiveness
KW - controlled study
KW - cross-sectional study
KW - fat free mass
KW - fat mass
KW - female
KW - fitness
KW - forced expiratory volume
KW - human
KW - intra-abdominal fat
KW - major clinical study
KW - male
KW - morphology
KW - morphometry
KW - muscle mass
KW - obesity
KW - physical activity
KW - prescription
KW - prevalence
KW - running
KW - sedentary time
KW - skinfold thickness
KW - standing
KW - task performance
KW - upper arm
KW - vital capacity
KW - waist circumference
KW - waist hip ratio
N2 - Background: Physiological and metabolic processes are influenced by biological rhythms. However, whether exercising in the morning or evening is more beneficial, given that these periods are two key time windows to incorporate exercise, has remained unclear. This study aimed to investigate the effects of morning versus evening exercise on weight loss, morphometric indicators, and physical fi…
ER -
TY - JOUR
M3 - Article
Y1 - 2025
VL - 152
SN - 1559-2030
SN - 1551-7144
JF - Contemporary Clinical Trials
JO - Contemp. Clin. Trials
UR - http://www.embase.j.sjuku.top/search/results?subaction=viewrecord&id=L2037628548&from=export
U2 - L2037628548
C5 - 39987963
DB - Embase
DB - Medline
U3 - 2025-02-28
U4 - 2025-03-05
L2 - http://dx.doi.org/10.1016/j.cct.2025.107862
DO - 10.1016/j.cct.2025.107862
A1 - Belcher, B.R.
A1 - McAlister, K.L.
A1 - Zink, J.
A1 - Chapman, T.M.
A1 - Moore, K.N.
A1 - Castillo, S.
A1 - Hewus, M.
A1 - Kaslander, J.N.
A1 - Dieli-Conwright, C.M.
A1 - Huh, J.
A1 - Page, K.A.
M1 - (Belcher B.R., bbelcher@usc.edu; McAlister K.L., kmcalist@usc.edu; Chapman T.M., tmchapma@usc.edu; Moore K.N., knmoore@usc.edu; Castillo S., sc_553@usc.edu; Hewus M., micaelag@usc.edu; Kaslander J.N., Jonathan.Kaslander@med.usc.edu; Huh J., jimihuh@usc.edu) Department of Population and Public Health Sciences, Keck School of Medicine of USC, University of Southern California, 1845 N. Soto Str…
M1 - (Zink J., jen.zink.54@gmail.com) Health Behaviors Research Branch, Behavioral Research Program, Division of Cancer Control and Population Sciences, National Cancer Institute, National Institutes of Health, 9609 Medical Center Drive, Rockville, MD, United States
M1 - (Dieli-Conwright C.M., ChristinaM_Dieli-Conwright@dfci.harvard.j.sjuku.top) Dana-Farber Cancer Institute, 375 Longwood Avenue, the MASCO Building LW743, Boston, MA, United States
M1 - (Page K.A., katie.page@usc.edu) Division of Endocrinology, Department of Internal Medicine, Keck School of Medicine of USC, University of Southern California, 2250 Alcazar Street, Los Angeles, CA, United States
AD - B.R. Belcher, Department of Population and Public Health Sciences, Keck School of Medicine of USC, University of Southern California, 1845 N. Soto Street, Los Angeles, CA, United States
T1 - Design of a randomized controlled trial to test the efficacy of interrupting sitting on type 2 diabetes risk factors in children with overweight/obesity: The sedentary behavior study 3 protocol
LA - English
KW - NCT04469790
KW - accelerometer
KW - continuous glucose monitoring system
KW - lidocaine plus prilocaine
KW - lmx 4lidocaine cream
KW - affect
KW - anxiety
KW - article
KW - body composition
KW - body movement
KW - cardiorespiratory fitness
KW - child
KW - child behavior
KW - childhood obesity
KW - cognition
KW - controlled study
KW - data analytics
KW - dietary intake
KW - human
KW - information processing
KW - major clinical study
KW - moderate intensity exercise
KW - mood
KW - non insulin dependent diabetes mellitus
KW - nutritional assessment
KW - oral glucose tolerance test
KW - parallel design
KW - patient recruitment
KW - puberty
KW - randomized controlled trial
KW - risk factor
KW - sedentary lifestyle
KW - sitting
KW - study design
KW - walking
KW - lmx 4lidocaine cream
C1 - lmx 4lidocaine cream(Ferndale,United States)
C2 - Ferndale(United States)
N2 - Background: Sedentary behaviors are pervasive in children. We found acute 3-h improvements in metabolic and affective outcomes by interrupting sitting. It is unknown whether acute responses translate to sustained or improved responses over multiple days. This paper describes the rationale, study design, recruitment, data collection, and data analytic protocols for the Sedentary Behavior Stud…
ER -
TY - JOUR
M3 - Article
Y1 - 2025
VL - 29
IS - 5
SN - 1760-4788
SN - 1279-7707
JF - Journal of Nutrition, Health and Aging
JO - J. Nutr. Health Aging
UR - http://www.embase.j.sjuku.top/search/results?subaction=viewrecord&id=L2037740506&from=export
U2 - L2037740506
C5 - 40054416
DB - Embase
DB - Medline
U3 - 2025-03-10
U4 - 2025-03-14
L2 - http://dx.doi.org/10.1016/j.jnha.2025.100528
DO - 10.1016/j.jnha.2025.100528
A1 - Hussein, K.
A1 - Kistler-Fischbacher, M.
A1 - Mattle, M.
A1 - De Godoi Rezende Costa Molino, C.
A1 - Tsai, L.-T.
A1 - Kressig, R.W.
A1 - Orav, E.J.
A1 - Da Sliva, J.A.P.
A1 - Vellas, B.
A1 - Rizzoli, R.
A1 - Armbrecht, G.
A1 - Andreas, E.
A1 - Dawson-Hughes, B.
A1 - Bischoff-Ferrari, H.A.
M1 - (Hussein K.; Kistler-Fischbacher M.; Mattle M.; De Godoi Rezende Costa Molino C.; Tsai L.-T.; Andreas E.; Bischoff-Ferrari H.A., Heikea.bischoff-ferrari@uzh.ch) Centre on Aging and Mobility, University of Zurich, Zurich, Switzerland
M1 - (Hussein K.; Kistler-Fischbacher M.; Mattle M.; De Godoi Rezende Costa Molino C.; Tsai L.-T.; Andreas E.; Bischoff-Ferrari H.A., Heikea.bischoff-ferrari@uzh.ch) Department of Geriatric Medicine and Aging Research, University of Zurich, Zurich, Switzerland
M1 - (Kressig R.W.; Bischoff-Ferrari H.A., Heikea.bischoff-ferrari@uzh.ch) University of Basel, Department of Aging Medicine, Felix Platter, Basel, Switzerland
M1 - (Orav E.J.) Department of Biostatistics, Harvard T.H., Chan School of Public Health, Boston, MA, United States
M1 - (Da Sliva J.A.P.) Centro Hospitalar e UniversitÃ¡rio de Coimbra, Centre for Innovation in Biomedicine and Biotechnology (CIBB), Faculty of Medicine, University of Coimbra, Coimbra, Portugal
M1 - (Vellas B.) GÃ©rontopÃ´le de Toulouse, Institut du Vieillissement, Centre Hospitalo-Universitaire de Toulouse, UMR INSERM 1027, University of Toulouse III, Toulouse, France
M1 - (Rizzoli R.) Division of Bone Diseases, Geneva University Hospitals and Faculty of Medicine, Geneva, Switzerland
M1 - (Armbrecht G.) Department of Radiology, CharitÃ©-UniversitÃ¤tsmedizin Berlin, Corporate Member of Freie UniversitÃ¤t Berlin and Humboldt-UniversitÃ¤t Zu Berlin, Berlin, Germany
M1 - (Dawson-Hughes B.) Jean Mayer USDA Human Nutrition Research Center on Aging, Tufts University, Boston, MA, United States
M1 - ()
AD - H.A. Bischoff-Ferrari, Centre on Aging and Mobility, University of Zurich, Zurich, Switzerland
T1 - Effects of vitamin D3, omega-3 fatty acids and a simple home exercise program on change in physical activity among generally healthy and active older adults: The 3-year DO-HEALTH trial
LA - English
KW - NCT01745263
KW - colecalciferol
KW - omega 3 fatty acid
KW - aged
KW - article
KW - clinical outcome
KW - controlled study
KW - double blind procedure
KW - exercise
KW - female
KW - follow up
KW - home care
KW - human
KW - human experiment
KW - male
KW - multicenter study
KW - physical activity
KW - randomized controlled trial
KW - vitamin supplementation
N2 - Objectives: Physical function and physical activity (PA) are key drivers of health and autonomy at older age. We examined the effects of supplemental vitamin D3, supplemental marine omega-3 fatty acids (omega-3s), and a simple home exercise program (SHEP), alone or in combination, on change in physical function and PA among generally healthy older adults. Design: Multi-center, 2 Ã— 2 Ã— 2 fa…
ER -
TY - JOUR
M3 - Article
Y1 - 2025
VL - 16
IS - 2
SN - 2190-6009
SN - 2190-5991
JF - Journal of Cachexia, Sarcopenia and Muscle
JO - J. Cachexia Sarcopenia Muscle
UR - http://www.embase.j.sjuku.top/search/results?subaction=viewrecord&id=L2034097615&from=export
U2 - L2034097615
C5 - 40171886
DB - Embase
DB - Medline
U3 - 2025-04-11
U4 - 2025-04-23
L2 - http://dx.doi.org/10.1002/jcsm.13780
DO - 10.1002/jcsm.13780
A1 - Morales-Palomo, F.
A1 - Moreno-CabaÃ±as, A.
A1 - Alvarez-Jimenez, L.
A1 - Mora-Gonzalez, D.
A1 - Mora-Rodriguez, R.
M1 - (Morales-Palomo F.; Moreno-CabaÃ±as A.; Mora-Rodriguez R., ricardo.mora@uclm.es) Exercise Physiology Lab at Toledo, Faculty of Sport Sciences, University of Castillaâ€“La Mancha, Toledo, Spain
M1 - (Moreno-CabaÃ±as A.) Centre for Nutrition, Exercise, and Metabolism, University of Bath, Bath, United Kingdom
M1 - (Alvarez-Jimenez L.) Department of Anesthesiology, University of California, San Diego, CA, United States
M1 - (Mora-Gonzalez D.) Department of Nursing, Physiotherapy and Occupational Therapy, University of Castillaâ€“La Mancha, Toledo, Spain
AD - R. Mora-Rodriguez, Exercise Physiology Lab at Toledo, Faculty of Sport Sciences, University of Castillaâ€“La Mancha, Toledo, Spain
T1 - Long-Term Effects of High-Intensity Aerobic Training on Metabolic Syndrome: An 8-Year Follow-Up Randomized Clinical Trial
LA - English
KW - NCT03019796
KW - adult
KW - aerobic exercise
KW - article
KW - body composition
KW - body weight
KW - cardiorespiratory fitness
KW - clinical article
KW - clinical effectiveness
KW - controlled study
KW - cycling
KW - drug use
KW - female
KW - follow up
KW - health care
KW - high intensity interval training
KW - human
KW - male
KW - metabolic syndrome X
KW - periodization (training)
KW - randomized controlled trial
KW - young adult
N2 - Background: Metabolic syndrome (MetS) is a set of five cardiometabolic risk factors that typically worsen with age. One exercise-training programme is effective at improving those factors in middle-aged individuals with MetS. To our knowledge, exercise-training efficacy as MetS individuals age has not been explored. This study determined the effectiveness of a periodized exercise training pr…
ER -
TY - JOUR
M3 - Article
Y1 - 2025
VL - 15
IS - 4
SN - 2218-1989
JF - Metabolites
JO - Metabolites
UR - http://www.embase.j.sjuku.top/search/results?subaction=viewrecord&id=L2034335254&from=export
U2 - L2034335254
DB - Embase
U3 - 2025-04-30
U4 - 2025-05-20
L2 - http://dx.doi.org/10.3390/metabo15040278
DO - 10.3390/metabo15040278
A1 - Yu, J.
A1 - Lee, E.
A1 - Choi, J.-H.
A1 - Sun, Y.
A1 - Woo, S.
A1 - Cho, S.
A1 - Hwang, D.
A1 - Kim, S.-W.
A1 - Kim, J.
A1 - Lim, K.
A1 - Park, H.-Y.
M1 - (Yu J., jinhyug99@konkuk.ac.kr; Lee E., eunjooo@konkuk.ac.kr; Choi J.-H., zas1135@konkuk.ac.kr; Sun Y., edre82@konkuk.ac.kr; Woo S., wsyzz92@konkuk.ac.kr; Cho S., whthgiddl123@konkuk.ac.kr; Hwang D., hds49@konkuk.ac.kr; Kim S.-W., kswrha@konkuk.ac.kr; Kim J., kimpro@konkuk.ac.kr; Lim K., exercise@konkuk.ac.kr; Park H.-Y., parkhy1980@konkuk.ac.kr) Department of Sports Medicine and Science, Gr…
M1 - (Hwang D., hds49@konkuk.ac.kr; Kim S.-W., kswrha@konkuk.ac.kr; Kim J., kimpro@konkuk.ac.kr; Lim K., exercise@konkuk.ac.kr; Park H.-Y., parkhy1980@konkuk.ac.kr) Physical Activity and Performance Institute, Konkuk University, Seoul, South Korea
M1 - (Lim K., exercise@konkuk.ac.kr) Department of Physical Education, Konkuk University, Seoul, South Korea
AD - H.-Y. Park, Department of Sports Medicine and Science, Graduate School, Konkuk University, Seoul, South Korea
T1 - Effects of a 6-Week Concurrent Training Program Combining Resistance and Various Modalities of Aerobic Exercise in Obese Women with Prehypertension: A Randomized Controlled Trial
LA - English
KW - anthropometric measuring tape
KW - Balzer 80206F
KW - body composition analyzer
KW - BSM 330
KW - cholesterol meter
KW - data analysis software
KW - Doppler flowmeter
KW - electronic sphygmomanometer
KW - gas analysis equipment
KW - general device
KW - general laboratory equipment
KW - heart rate monitor
KW - Inbody 770
KW - Kubios HRV version 3.3.1
KW - medical device
KW - monitor
KW - non invasive vascular screening device
KW - Polar V800
KW - Quark CPET
KW - S25TX
KW - SD LipidoCare
KW - sit and reach tester
KW - SPSS version 28
KW - stadiometer
KW - T.K.K. 5001
KW - T.K.K. 5403 Flexion D
KW - treadmill
KW - UM-102
KW - UN-EXEF38G
KW - VP-1000plus
KW - cholesterol
KW - high density lipoprotein cholesterol
KW - low density lipoprotein cholesterol
KW - triacylglycerol
KW - adult
KW - aerobic exercise
KW - article
KW - body composition
KW - body height
KW - body mass
KW - body weight
KW - Cardiometabolic index
KW - clinical article
KW - controlled study
KW - diastolic blood pressure
KW - Doppler flowmetry
KW - fat mass
KW - female
KW - high intensity interval training
KW - human
KW - jogging
KW - lean body weight
KW - lipid blood level
KW - middle aged
KW - moderate intensity continuous training
KW - obesity
KW - prehypertension
KW - randomized controlled trial
KW - resistance training
KW - sphygmomanometry
KW - systolic blood pressure
KW - warm up
KW - Balzer 80206F
KW - BSM 330
KW - Inbody 770
KW - Kubios HRV version 3.3.1
KW - Polar V800
KW - Quark CPET
KW - S25TX
KW - SD LipidoCare
KW - SPSS version 28
KW - T.K.K. 5001
KW - T.K.K. 5403 Flexion D
KW - UM-102
KW - UN-EXEF38G
KW - VP-1000plus
C3 - Balzer 80206F(Hoechstmass,Germany)
C3 - BSM 330(InBody,South Korea)
C3 - Inbody 770(InBody,South Korea)
C3 - Kubios HRV version 3.3.1
C3 - Polar V800(Polar Electro,Finland)
C3 - Quark CPET(Cosmed,Italy)
C3 - S25TX
C3 - SD LipidoCare(SD BIOSENSOR,South Korea)
C3 - SPSS version 28(IBM,United States)
C3 - T.K.K. 5001(Takei Medical and Optical,Japan)
C3 - T.K.K. 5403 Flexion D(Takei Medical and Optical,Japan)
C3 - UM-102(A and D Medical,Japan)
C3 - UN-EXEF38G
C3 - VP-1000plus(Omron,Japan)
C4 - Hoechstmass(Germany)
C4 - Polar Electro(Finland)
C4 - Cosmed(Italy)
C4 - A and D Medical(Japan)
C4 - Omron(Japan)
C4 - Takei Medical and Optical(Japan)
C4 - InBody(South Korea)
C4 - SD BIOSENSOR(South Korea)
C4 - IBM(United States)
N2 - Background/Objectives: Our study aimed to verify the effects of 6 weeks of concurrent training composed of resistance training (RT) and different modalities of aerobic exercise (moderate-intensity continuous training (MICT) or high-intensity interval training (HIIT)) on body composition, blood pressure, vascular function, autonomic nervous system (ANS) function, blood lipid levels, cardiomet…
ER -
TY - JOUR
M3 - Article
Y1 - 2025
VL - 44
SN - 2451-8654
JF - Contemporary Clinical Trials Communications
JO - Contemp. Clin. Trials Comm.
UR - http://www.embase.j.sjuku.top/search/results?subaction=viewrecord&id=L2037625739&from=export
U2 - L2037625739
DB - Embase
U3 - 2025-02-27
U4 - 2025-03-04
L2 - http://dx.doi.org/10.1016/j.conctc.2025.101464
DO - 10.1016/j.conctc.2025.101464
A1 - Gharakhanlou, B.J.
A1 - Bonab, S.B.
A1 - Amaghani, A.
A1 - Shiri-Shahsavar, M.R.
M1 - (Gharakhanlou B.J.; Amaghani A.) Nutrition Research Center, Tabriz University of Medical Sciences, Tabriz, Iran
M1 - (Bonab S.B.) Department of Sports Sciences, Faculty of Humanities, University of Maragheh, Maragheh, Iran
M1 - (Shiri-Shahsavar M.R., nutshiri@gmail.com) Metabolic Diseases Research Center, Research Institute for Prevention of Non-Communicable Diseases, Qazvin University of Medical Sciences, Qazvin, Iran
M1 - (Shiri-Shahsavar M.R., nutshiri@gmail.com) Clinical Trial Research Center, School of Medicine, University College Dublin, Dublin, Ireland
AD - M.R. Shiri-Shahsavar, Metabolic Diseases Research Center, Research Institute for Prevention of Non-Communicable Diseases, Qazvin University of Medical Sciences, Qazvin, Iran
T1 - Curcumin supplementation combined with high intensity interval training modulates serum irisin and lipid profile in obese women: â€œA randomized double-blind clinical trialâ€
LA - English
KW - IRCT20141004019397N2
KW - cholesterol
KW - curcumin
KW - high density lipoprotein
KW - irisin
KW - low density lipoprotein
KW - triacylglycerol
KW - adult
KW - analysis of covariance
KW - analysis of variance
KW - article
KW - blood sampling
KW - body fat percentage
KW - body mass
KW - caloric intake
KW - cholesterol blood level
KW - clinical article
KW - clinical outcome
KW - controlled study
KW - diastolic blood pressure
KW - double blind procedure
KW - drug capsule
KW - drug effect
KW - female
KW - high intensity interval training
KW - hormone blood level
KW - human
KW - lipid fingerprinting
KW - lipoprotein blood level
KW - micelle
KW - nanomicelle
KW - obese patient
KW - obesity
KW - physical activity
KW - post hoc analysis
KW - pretest posttest design
KW - randomized controlled trial
KW - sedentary lifestyle
KW - Student t test
KW - supplementation
KW - systolic blood pressure
KW - treatment duration
KW - triacylglycerol blood level
C2 - mino
N2 - Background: Curcumin is the most widely known active substance of turmeric extract, which attributed numerous functional properties, including anti-inflammatory and cardioprotective properties. Inactivity and changes in lifestyle and subsequent overweight/obesity are becoming major health risk factors. Objective: the aim of this study was to determine the effect of curcumin supplementation c…
ER -
TY - JOUR
M3 - Article
Y1 - 2025
VL - 33
IS - 2
SP - e385
SN - 1948-965X
JF - The journal of nursing research : JNR
JO - J Nurs Res
UR - http://www.embase.j.sjuku.top/search/results?subaction=viewrecord&id=L646692265&from=export
U2 - L646692265
C5 - 40019278
DB - Medline
U3 - 2025-03-12
U4 - 2025-04-18
L2 - http://dx.doi.org/10.1097/jnr.0000000000000662
DO - 10.1097/jnr.0000000000000662
A1 - Chang, Y.-H.
A1 - Lee, Y.-H.
A1 - Wu, K.L.
A1 - Hsu, W.-L.
A1 - Hung, H.
A1 - Shun, S.-C.
M1 - (Chang Y.-H.) Department of Nursing, National Tainan Junior College of Nursing, Tainan, Taiwan
M1 - (Hung H.) Institute of Epidemiology and Preventive Medicine, National Taiwan University, Taipei, Taiwan
M1 - (Shun S.-C.) Institute of Clinical Nursing, College of Nursing, National Yang Ming Chiao Tung University, Taipei, Taiwan
M1 - (Lee Y.-H.; Wu K.L.; Hsu W.-L.)
T1 - Exercise Strategy for Reducing Visceral Adipose Tissue in Community Residents With Obesity: A Sequential Multiple Assignment Randomized Trial
LA - English
KW - NCT04696614
KW - adult
KW - controlled study
KW - exercise
KW - female
KW - human
KW - intra-abdominal fat
KW - kinesiotherapy
KW - male
KW - middle aged
KW - obesity
KW - physiology
KW - procedures
KW - randomized controlled trial
KW - therapy
N2 - BACKGROUND: Exercise is the most effective method of reducing visceral adipose tissue (VAT). However, the optimal exercise modality and strategy for reducing VAT have yet to be determined. PURPOSE: This study was designed to identify the optimal sequence exercise strategy for reducing VAT in community residents with obesity. METHODS: A sequential multiple assignment randomized trial design w…
ER -
TY - GEN
M3 - Preprint
Y1 - 2025
SN - 1556-5068
JF - SSRN
UR - http://www.embase.j.sjuku.top/search/results?subaction=viewrecord&id=L2038134963&from=export
U2 - L2038134963
U4 - 2025-04-10
L2 - http://dx.doi.org/10.2139/ssrn.5186773
DO - 10.2139/ssrn.5186773
A1 - KÄ±lÄ±Ã§, C.
A1 - Demir, R.
A1 - Naci, B.
A1 - YiÄŸit, Z.
M1 - (KÄ±lÄ±Ã§ C.) Department of Internal Medicine, Division of Geriatrics, Istanbul Medical School, Istanbul University, Istanbul, Turkey
M1 - (Demir R.; YiÄŸit Z.) Department of Cardiology, Cardiology Institute, Istanbul University- CerrahpaÅŸa, Istanbul, Turkey
M1 - (Naci B.) Faculty of Health Sciences, Department of Physiotherapy and Rehabilitation, Fenerbahce University, Turkey
AD - C. KÄ±lÄ±Ã§, Department of Internal Medicine, Division of Geriatrics, Istanbul Medical School, Istanbul University, Istanbul, Turkey
T1 - The Effectiveness of Nintendo Wii Fit and Inspiratory Muscle Training in Older Patients with Heart Failure
LA - English
KW - adult
KW - aged
KW - controlled study
KW - drug therapy
KW - exercise
KW - female
KW - frailty
KW - functional status
KW - grip strength
KW - heart failure
KW - heart failure with reduced ejection fraction
KW - heart rehabilitation
KW - human
KW - lung function
KW - major clinical study
KW - male
KW - maximal inspiratory pressure
KW - muscle training
KW - physical performance
KW - preprint
KW - randomized controlled trial
KW - rehabilitation
KW - rehabilitation software
KW - sarcopenia
KW - single blind procedure
KW - sit-to-stand test
KW - six minute walk test
KW - therapy
KW - training
N2 - Background: Participation in home-based cardiac rehabilitation practices is inadequate.Objectives: The aim of the study is to investigate the effectiveness of home-based cardiac rehabilitation applications, Nintendo Wii (NW) exergames and inspiratory muscle training (IMT), in older adults with heart failure and to compare their effectiveness with each other.Methods: Participants meeting the …
ER -
TY - GEN
M3 - Clinical Trial
Y1 - 2025
JF - clinicaltrials.gov
JO - clinicaltrials.gov
UR - http://www.embase.j.sjuku.top/search/results?subaction=viewrecord&id=LNCT06888596&from=export
U2 - LNCT06888596
U4 - 2025-05-08
L2 - https://clinicaltrials.gov/study/NCT06888596
T1 - Feasibility of High-intensity Interval Training in Older Adults with HIV and Co-Occurring Hypertension
LA - English
KW - creatine kinase
KW - glucose
KW - tumor necrosis factor
KW - lactic acid
KW - interleukin 6
KW - cholesterol
KW - C reactive protein
KW - interleukin 8
KW - interleukin 10
KW - interleukin 1beta
KW - demography
KW - inflammatory pain
KW - chronic pain
KW - life expectancy
KW - arteriosclerosis
KW - hypertension
KW - comorbidity
KW - pain
KW - Human immunodeficiency virus infection
KW - multiple chronic conditions
KW - epidemic
KW - muscle atrophy
KW - functional status
KW - chronic disease
KW - inflammation
KW - adult
KW - standard operating procedure
KW - patient compliance
KW - quality of life
KW - rehabilitation
KW - medication compliance
KW - lower limb
KW - exercise
KW - physical activity
KW - moderate intensity exercise
KW - arterial stiffness
KW - skeletal muscle
KW - pilot study
KW - aging
KW - high intensity interval training
KW - high intensity exercise
KW - physical performance
KW - endurance
KW - muscle strength
KW - antiretroviral therapy
KW - short physical performance battery
KW - pain assessment
KW - six minute walk test
KW - Brief Pain Inventory
KW - drug therapy
KW - fasting
KW - clinical trial
KW - human
KW - female
KW - male
KW - clinical article
KW - observational study
KW - aged
N2 - Brief Summary
The goal of this HIV and Aging Pilot Program Proposal is to foster interdisciplinary collaborations in HIV and geroscience by providing emerging researchers with experience and mentorship in translational research. The focus is on collecting data on the efficacy and feasibility of short-term high-intensity interval training among older people with HIV (PWH) and co-occurring hypertension. Non-AIDS…
Detailed Description
Life expectancy for people with HIV (PWH) has increased in the antiretroviral therapy (ART) era and shifted the demography of the HIV epidemic toward the aging population. By the year 2030, an estimated 70% of PWH in the United States will be at least 50 years of age, thus implicating age-related comorbidities as a potential challenge for PWH. In particular, hypertension represents a major co-mor…
ER -
TY - JOUR
M3 - Article
Y1 - 2025
VL - 25
IS - 1
SP - 962
SN - 1471-2458
JF - BMC public health
JO - BMC Public Health
UR - http://www.embase.j.sjuku.top/search/results?subaction=viewrecord&id=L646800685&from=export
U2 - L646800685
C5 - 40069690
DB - Medline
U4 - 2025-03-24
L2 - http://dx.doi.org/10.1186/s12889-025-22139-y
DO - 10.1186/s12889-025-22139-y
A1 - Herawati, I.
A1 - Mat Ludin, A.F.
A1 - Ishak, I.
A1 - Mutalazimah, M.
A1 - Farah, N.M.F.
M1 - (Herawati I.) Center for Healthy Ageing and Wellness, Faculty of Health Sciences, Universiti Kebangsaan Malaysia, Jalan Raja Muda Abdul Aziz, Kuala Lumpur, Malaysia
M1 - (Herawati I.; Mutalazimah M.) Faculty of Health Sciences, Universitas Muhammadiyah Surakarta, Surakarta, Indonesia
M1 - (Mat Ludin A.F.) Center for Healthy Ageing and Wellness, Faculty of Health Sciences, Universiti Kebangsaan Malaysia, Jalan Raja Muda Abdul Aziz, Kuala Lumpur, Malaysia
M1 - (Ishak I.) Center for Toxicology and Health Risk, Faculty of Health Sciences, Universiti Kebangsaan Malaysia, Jalan Raja Muda Abdul Aziz, Kuala Lumpur, Malaysia
M1 - (Farah N.M.F., norfarah@ukm.edu.my) Center for Community Health Studies, Faculty of Health Sciences, Universiti Kebangsaan Malaysia, Jalan Raja Muda Abdul Aziz, Kuala Lumpur, Malaysia
T1 - Impact of combined high-intensity bodyweight interval training and breathing exercise on cardiometabolic health in normal-weight middle-aged adults with hypertension
LA - English
KW - lipid
KW - aged
KW - blood
KW - blood pressure
KW - breathing exercise
KW - cardiorespiratory fitness
KW - controlled study
KW - female
KW - heart rate
KW - high intensity interval training
KW - human
KW - hypertension
KW - male
KW - middle aged
KW - physiology
KW - procedures
KW - randomized controlled trial
KW - therapy
N2 - BACKGROUND: High-intensity interval training and breathing exercises alone have well-documented health benefits in people with hypertension. This study aimed to investigated the effects of combining the two methods on physical health among adults with hypertension. METHODS: Ninety-six adults (59.4 Â± 9.1 years; 84% female; BMI 22.7 Â± 1.6 kg/m2) with hypertension were randomized into one of …
ER -
TY - GEN
M3 - Clinical Trial
Y1 - 2025
JF - clinicaltrials.gov
JO - clinicaltrials.gov
UR - http://www.embase.j.sjuku.top/search/results?subaction=viewrecord&id=LNCT06882434&from=export
U2 - LNCT06882434
U4 - 2025-05-06
L2 - https://clinicaltrials.gov/study/NCT06882434
T1 - Holistic Integration for Healthy Longevity and Aging in Place - Establishing Full-spectrum Community-based Care System for Older People to Maintain Wellbeing Pursuing Abilities
LA - English
KW - life event
KW - teleconsultation
KW - health care planning
KW - community care
KW - rural population
KW - daily life activity
KW - social participation
KW - elderly care
KW - health education
KW - community
KW - health promotion
KW - risk assessment
KW - World Health Organization
KW - hospitalization
KW - independent living
KW - government
KW - telehealth
KW - cognitive defect
KW - dysphagia
KW - health survey
KW - hypertension
KW - fitness
KW - metabolic syndrome X
KW - depression
KW - nutritional disorder
KW - dementia
KW - prevalence
KW - sarcopenia
KW - functional disease
KW - mortality rate
KW - osteoporosis
KW - frailty
KW - hearing disorder
KW - multiple chronic conditions
KW - limb weakness
KW - visual disorder
KW - chronic disease
KW - urinary tract disease
KW - caregiver
KW - adult
KW - aged
KW - digital health
KW - follow up
KW - quality of life
KW - medical care
KW - emergency visit
KW - functional assessment
KW - long term care
KW - public health service
KW - consultation
KW - rehabilitation
KW - pharmaceutical care
KW - auditory rehabilitation
KW - grip strength
KW - cognition
KW - lower limb
KW - exercise
KW - Taiwan
KW - wellbeing
KW - swallowing
KW - healthy aging
KW - social behavior
KW - aging
KW - happiness
KW - randomized controlled trial
KW - hearing
KW - longevity
KW - mindfulness
KW - patient referral
KW - mindfulness meditation
KW - cancer screening
KW - polypharmacy
KW - walk test
KW - benchmarking
KW - clinical trial
KW - human
KW - male
KW - female
KW - very elderly
KW - controlled study
KW - epidemiology
N2 - Brief Summary
Background: Taiwan is experiencing rapid population aging, with a growing prevalence of chronic diseases and functional impairments among older adults. Existing Integrated Care for Older People (ICOPE) programs focus primarily on screening but lack sufficient follow-up and intervention. In response, the HI-HOPE Project was developed to establish a community-based, multidisciplinary intervention m…
Detailed Description
General Introduction As the population ages, the prevalence of chronic diseases and functional impairments is increasing. Since 1980, the proportion of people aged 65 and older in Taiwan has been steadily rising, and in 2018, Taiwan officially became an aged society. It is projected to reach the status of a super-aged society by 2025. Achieving healthy longevity is a shared goal in an aging socie…
ER -
TY - JOUR
M3 - Article
Y1 - 2025
VL - 28
SN - 1878-0199
SN - 1755-2966
JF - Mental Health and Physical Activity
JO - Ment. Health Phys. Act.
UR - http://www.embase.j.sjuku.top/search/results?subaction=viewrecord&id=L2037195825&from=export
U2 - L2037195825
DB - Embase
U3 - 2025-01-30
U4 - 2025-02-04
L2 - http://dx.doi.org/10.1016/j.mhpa.2025.100671
DO - 10.1016/j.mhpa.2025.100671
A1 - Kuang, J.
A1 - Lloyd, K.M.
A1 - Ligeza, T.S.
A1 - Bashir, N.
A1 - Martin, H.
A1 - Shanmugam, R.
A1 - Pickerill, L.
A1 - Liang, S.
A1 - Syed, T.
A1 - Tewell, P.
A1 - Sharma, A.
A1 - Quiroz, F.B.
A1 - Stanfield, C.
A1 - Herrera, B.M.
A1 - Yu, Q.
A1 - Cannavale, C.N.
A1 - Zou, L.
A1 - Burd, N.A.
A1 - Khan, N.A.
A1 - Kramer, A.F.
A1 - Hillman, C.H.
A1 - Pindus, D.M.
M1 - (Kuang J.; Bashir N.; Martin H.; Shanmugam R.; Pickerill L.; Liang S.; Syed T.; Tewell P.; Sharma A.; Quiroz F.B.; Stanfield C.; Herrera B.M.; Cannavale C.N.; Burd N.A.; Khan N.A.; Pindus D.M., pindus@illinois.edu) Department of Health and Kinesiology, University of Illinois Urbana-Champaign, Urbana, IL, United States
M1 - (Kuang J.; Yu Q.; Zou L.) Body-Brain-Mind Laboratory, School of Psychology, Shenzhen University, Shenzhen, China
M1 - (Lloyd K.M.; Kramer A.F.; Hillman C.H.) Department of Psychology, Northeastern University, Boston, MA, United States
M1 - (Ligeza T.S.) Insitute of Psychology, Jagiellonian University, Krakow, Poland
M1 - (Bashir N.; Martin H.; Shanmugam R.; Pickerill L.; Liang S.; Stanfield C.) The School of Cellular and Molecular Biology, University of Illinois Urbana-Champaign, Urbana, IL, United States
M1 - (Syed T.; Sharma A.; Quiroz F.B.) Department of Psychology, University of Illinois Urbana-Champaign, Urbana, IL, United States
M1 - (Burd N.A.; Khan N.A.) Division of Nutritional Sciences, University of Illinois Urbana-Champaign, Urbana, IL, United States
M1 - (Cannavale C.N.; Khan N.A.; Pindus D.M., pindus@illinois.edu) Neuroscience Program, University of Illinois Urbana-Champaign, Urbana, IL, United States
M1 - (Khan N.A.; Kramer A.F.; Pindus D.M., pindus@illinois.edu) Beckman Institute for Advanced Science and Technology, University of Illinois Urbana-Champaign, Urbana, IL, United States
M1 - (Kramer A.F.; Hillman C.H.) Center for Cognitive & Brain Health, Northeastern University, Boston, MA, United States
M1 - (Hillman C.H.) Department of Physical Therapy, Movement, & Rehabilitation Sciences, Northeastern University, Boston, MA, United States
AD - D.M. Pindus, Department of Health and Kinesiology, University of Illinois Urbana-Champaign, Urbana, IL, United States
T1 - Interrupting sitting with moderate-intensity physical activity breaks improves inhibitory control in adults with overweight and obesity: Findings from the SITLess pilot randomized crossover trial
LA - English
KW - accuracy
KW - adult
KW - article
KW - body mass
KW - clinical article
KW - controlled study
KW - energy
KW - fatigue
KW - female
KW - heart rate
KW - human
KW - inhibitory control
KW - male
KW - mental performance
KW - moderate intensity exercise
KW - obesity
KW - reaction time
KW - sedentary time
KW - sitting
KW - social interaction
KW - treadmill exercise
N2 - Introduction: Adults with overweight and obesity (OW/OB) show deficits in inhibitory control, which may be amplified by prolonged sitting. This study tested the acute effects of interrupting 3-h prolonged sitting every 30 min with 3.5-min moderate-intensity physical activity bouts (MPA + SIT) on inhibitory control relative to a sedentary social interaction condition (SOC + SIT) in young and …
ER -
TY - JOUR
M3 - Article
Y1 - 2025
VL - 209
SN - 1872-7697
SN - 0167-8760
JF - International Journal of Psychophysiology
JO - Int. J. Psychophysiol.
UR - http://www.embase.j.sjuku.top/search/results?subaction=viewrecord&id=L2037268493&from=export
U2 - L2037268493
C5 - 39880212
DB - Embase
DB - Medline
U3 - 2025-02-04
U4 - 2025-02-07
L2 - http://dx.doi.org/10.1016/j.ijpsycho.2025.112519
DO - 10.1016/j.ijpsycho.2025.112519
A1 - Pindus, D.M.
A1 - Lloyd, K.M.
A1 - Ligeza, T.S.
A1 - Askow, A.
A1 - McKenna, C.
A1 - Bashir, N.
A1 - Martin, H.
A1 - Quiroz, F.B.
A1 - Herrera, B.M.
A1 - Cannavale, C.
A1 - Kuang, J.
A1 - Yu, Q.
A1 - Kos, M.
A1 - Brown, C.S.
A1 - von Ash, T.
A1 - Zou, L.
A1 - Burd, N.A.
A1 - Khan, N.A.
A1 - Kramer, A.F.
A1 - Hillman, C.H.
M1 - (Pindus D.M., pindus@illinois.edu; Askow A., askow2@illinois.edu; Bashir N., nbash2@illinois.edu; Martin H.; Quiroz F.B., fquir3@illinois.edu; Herrera B.M.; Kuang J.; Burd N.A., naburd@illinois.edu; Khan N.A., nkahn2@illinois.edu) Department of Health and Kinesiology, the University of Illinois Urbana-Champaign, Urbana, IL, United States
M1 - (Pindus D.M., pindus@illinois.edu; Khan N.A., nkahn2@illinois.edu) Neuroscience Program, University of Illinois at Urbana-Champaign, Urbana, IL, United States
M1 - (Pindus D.M., pindus@illinois.edu; Khan N.A., nkahn2@illinois.edu; Kramer A.F., a.kramer@northeastern.edu) Beckman Institute for Advanced Science and Technology, University of Illinois at Urbana-Champaign, Urbana, IL, United States
M1 - (Lloyd K.M., mcdonald.kath@northeastern.edu; Hillman C.H., c.hillman@northeastern.edu) Department of Psychology, Northeastern University, Boston, MA, United States
M1 - (Ligeza T.S., tomasz.ligeza@uj.edu.pl) Insitute of Psychology, Jagiellonian University, Krakow, Poland
M1 - (McKenna C., colleen.mckenna@cuanschutz.edu; Burd N.A., naburd@illinois.edu; Khan N.A., nkahn2@illinois.edu) Division of Nutritional Sciences, University of Illinois at Urbana- Champaign, Urbana, IL, United States
M1 - (Bashir N., nbash2@illinois.edu; Martin H.) The School of Cellular and Molecular Biology, University of Illinois at Urbana-Champaign, Urbana, IL, United States
M1 - (Quiroz F.B., fquir3@illinois.edu) Department of Psychology, University of Illinois at Urbana-Champaign, United States
M1 - (Herrera B.M.) Department of Kinesiology, University of North Carolina at Greensboro, United States
M1 - (Cannavale C., cannava2@illinois.edu) Carl R. Woese Institute for Genomic Biology, University of Illinois at Urbana-Champaign, Urbana, IL, United States
M1 - (Kuang J.; Yu Q.; Zou L.) Body-Brain-Mind Laboratory, School of Psychology, Shenzhen University, Shenzhen, China
M1 - (Kos M., mkos@ccs.neu.edu; Kramer A.F., a.kramer@northeastern.edu; Hillman C.H., c.hillman@northeastern.edu) Center for Cognitive & Brain Health, Northeastern University, Boston, MA, United States
M1 - (Brown C.S., cbrow342@charlotte.edu) Department of Epidemiology and Community Health, University of North Carolina at Charlotte, Charlotte, NC, United States
M1 - (von Ash T., tayla_ash@brown.edu) Department of Behavioral and Social Sciences, Brown University School of Public Health, Providence, RI, United States
M1 - (Hillman C.H., c.hillman@northeastern.edu) Department of Physical Therapy, Movement, & Rehabilitation Sciences, Northeastern University, Boston, MA, United States
AD - D.M. Pindus, Department of Kinesiology and Community Health, University of Illinois at Urbana-Champaign, 305 Louis Freer Hal, 906 S Goodwin Avenue, Urbana, IL, United States
T1 - Interrupting sitting with moderate-intensity physical activity breaks improves cognitive processing speed in adults with overweight and obesity: Findings from the SITLess pilot randomized crossover trial
LA - English
KW - NCT04926207
KW - glucose
KW - accelerometry
KW - adult
KW - article
KW - body height
KW - body mass
KW - body weight
KW - clinical article
KW - cognition
KW - controlled study
KW - crossover procedure
KW - current smoker
KW - diastolic blood pressure
KW - dietary intake
KW - event related potential
KW - evoked response
KW - female
KW - glucose blood level
KW - human
KW - intelligence quotient
KW - latent period
KW - male
KW - moderate intensity exercise
KW - obesity
KW - oral glucose tolerance test
KW - physical activity
KW - pilot study
KW - postprandial hyperglycemia
KW - processing speed
KW - randomized controlled trial
KW - reaction time
KW - sedentary time
KW - sitting
KW - social interaction
KW - social media
KW - systolic blood pressure
KW - working memory
N2 - Introduction: Prolonged sitting can acutely reduce working memory (WM) in individuals with overweight and obesity (OW/OB) who show executive function deficits. Interrupting prolonged sitting with brief PA bouts may counter these effects. However, the benefits of such interventions on behavioral and neuroelectric indices of WM and whether neurocognitive responses are associated with postprand…
ER -
TY - GEN
M3 - Clinical Trial
Y1 - 2025
JF - clinicaltrials.gov
JO - clinicaltrials.gov
UR - http://www.embase.j.sjuku.top/search/results?subaction=viewrecord&id=LNCT06844591&from=export
U2 - LNCT06844591
U4 - 2025-05-13
L2 - https://clinicaltrials.gov/study/NCT06844591
T1 - Comparison Between Conditioning Exercises and Resistance Interval Training on Quality of Life, Cardiorespiratory Fitness and Endurance in Post-CABG Patients
LA - English
KW - hospitalization
KW - lifestyle modification
KW - virtual reality
KW - ischemic heart disease
KW - cognitive defect
KW - heart failure
KW - heart arrhythmia
KW - acute heart infarction
KW - hypertrophic cardiomyopathy
KW - valvular heart disease
KW - heart muscle ischemia
KW - depression
KW - prevalence
KW - microangiopathy
KW - coronary artery disease
KW - musculoskeletal disease
KW - functional status
KW - male
KW - female
KW - muscle training
KW - quality of life
KW - heart rehabilitation
KW - breathing muscle
KW - clinical trial
KW - anxiety
KW - interval training
KW - resistance training
KW - exercise
KW - coronary artery blood flow
KW - high intensity interval training
KW - randomized controlled trial
KW - mental stress
KW - heart rate variability
KW - endurance
KW - probability
KW - cardiorespiratory fitness
KW - coronary artery collateral circulation
KW - continuous training
KW - physiotherapy
KW - heart surgery
KW - therapy
KW - exercise recovery
KW - coronary artery bypass surgery
KW - coronary artery bypass graft
KW - clinical trial
KW - human
N2 - Brief Summary
Coronary artery disease (CAD) is a global health challenge influenced by diabetes, hypertension, and psychosocial stress, with women having a higher prevalence of Coronary microvascular disease. Promoting coronary collateral circulation offers an alternative coronary artery disease CAD treatment. Invasive interventions like PCI and CABG aim to enhance coronary flow, restoring blood flow to ischem…
Detailed Description
The randomized clinical trial will be conducted in physical therapy department at the District Headquarters (DHQ) in Gujranwala, employing a non-probability convenience sampling technique. The study aims to include individuals aged 40-55 years. Participants in phase IV cardiac rehabilitation. Both female and male will be included.Exclusion criteria involve individuals with another clinical trial …
ER -
TY - GEN
M3 - Clinical Trial
Y1 - 2025
JF - clinicaltrials.gov
JO - clinicaltrials.gov
UR - http://www.embase.j.sjuku.top/search/results?subaction=viewrecord&id=LNCT06829836&from=export
U2 - LNCT06829836
U4 - 2025-05-29
L2 - https://clinicaltrials.gov/study/NCT06829836
T1 - Can You Breathe Your Way to Better Health?
LA - English
KW - lactic acid
KW - biological marker
KW - cycling
KW - health care cost
KW - experimental protocol
KW - clothing
KW - duration
KW - informed consent
KW - daily life activity
KW - workload
KW - shoe
KW - bicycle ergometer
KW - jewelry
KW - heart arrhythmia
KW - encephalitis
KW - cardiomyopathy
KW - common cold
KW - osteopenia
KW - chronic inflammation
KW - sleep disorder
KW - cerebrovascular accident
KW - hypertension
KW - autonomic dysfunction
KW - congestive heart failure
KW - pain
KW - depression
KW - upper respiratory tract infection
KW - rheumatoid arthritis
KW - sarcopenia
KW - musculoskeletal disease
KW - suicide
KW - chronic obstructive lung disease
KW - osteoporosis
KW - hyperventilation
KW - atherosclerosis
KW - panic
KW - fatigue
KW - heart infarction
KW - cardiovascular disease
KW - transient ischemic attack
KW - diabetic heart disease
KW - respiratory tract disease
KW - peripheral vascular disease
KW - posttraumatic stress disorder
KW - male
KW - female
KW - phlebotomist
KW - clinical indicator
KW - quality of life
KW - electrode
KW - insulin syringe
KW - butterfly needle
KW - metabolic measurement system
KW - sphygmomanometer
KW - refractometer
KW - electronic stethoscope
KW - stadiometer
KW - blood collection tube
KW - blood pressure
KW - vascularization
KW - cognition
KW - body fat percentage
KW - Missouri
KW - training
KW - sleep latency
KW - exercise
KW - recall
KW - innate immunity
KW - sleep time
KW - participation
KW - chronic stress
KW - sleep pattern
KW - autonomic nervous system
KW - high intensity interval training
KW - sleep quality
KW - sleep stage
KW - Finland
KW - resting heart rate
KW - physiological stress
KW - cholinergic system
KW - anxiety
KW - body weight
KW - physical inactivity
KW - mental health
KW - normal distribution
KW - electrocardiogram
KW - standing
KW - sitting
KW - randomized controlled trial
KW - heart rate variability
KW - Colorado
KW - body composition
KW - warm up
KW - questionnaire
KW - heart rate
KW - cool down
KW - physical activity
KW - breathing
KW - hydration
KW - natural killer cell
KW - cytotoxicity
KW - breathing rate
KW - interval training
KW - Sweden
KW - exhalation
KW - relative density
KW - lactate blood level
KW - lean body weight
KW - maximal oxygen uptake
KW - Japan
KW - nutritional assessment
KW - vein puncture
KW - blood sampling
KW - electrocardiography
KW - urinalysis
KW - mobilization
KW - dietary intake
KW - air displacement plethysmography
KW - Pittsburgh Sleep Quality Index
KW - body plethysmography
KW - breathing exercise
KW - telemetry
KW - urine sampling
KW - videorecording
KW - clinical trial
KW - human
KW - adult
N2 - Brief Summary
Physical inactivity attributes to 1 out of 10 premature deaths in the US and results in the average healthcare cost of $117,000,000,00 per year1. Additionally, chronic inflammation and its relationship with multiple disease states including cancer, diabetes, heart disease, and all autoimmune conditions effects about 125 million 125 million Americans and is the cause of about 60% of deaths worldwi…
Detailed Description
STUDY DESIGN: This study uses a quasi-randomized control trial design, where N=36 will be randomly assigned into one of three groups. These groups will consist of the HIG (n =12), CHG (n= 12), and COG (n = 12). Each participant will receive an identification number as they enroll into the study and then will be quasi-randomly assigned in a balanced manner (with equal males and females in each gro…
ER -
TY - GEN
M3 - Clinical Trial
Y1 - 2025
JF - clinicaltrials.gov
JO - clinicaltrials.gov
UR - http://www.embase.j.sjuku.top/search/results?subaction=viewrecord&id=LNCT06835413&from=export
U2 - LNCT06835413
U4 - 2025-05-06
L2 - https://clinicaltrials.gov/study/NCT06835413
T1 - Monitoring Combined Effect of Balance and Strengthening Exercises on Static and Dynamic Balance in Elderly Populations
LA - English
KW - rubber
KW - treadmill
KW - duration
KW - informed consent
KW - bicycle ergometer
KW - osteoporosis
KW - gastroesophageal reflux
KW - flatfoot
KW - hypertension
KW - congestive heart failure
KW - cardiovascular disease
KW - hemoptysis
KW - hiatus hernia
KW - female
KW - aged
KW - male
KW - postmenopause
KW - muscle training
KW - practice guideline
KW - self help device
KW - blood pressure
KW - cognition
KW - warm up
KW - walking
KW - heel
KW - cool down
KW - exercise
KW - range of motion
KW - sitting
KW - standing
KW - velocity
KW - randomized controlled trial
KW - stretching
KW - physiotherapy
KW - control system
KW - timed up and go test
KW - physical examination
KW - clinical trial
KW - human
KW - adult
KW - human experiment
N2 - Brief Summary
The purpose of training is to evoke improvements in reactive balance, then the training program may be associated with all postural control systems, including the musculoskeletal system, the cognitive system, as well as the somatosensory feedback system, while challenging the body in different environmental situations and unexpected perturbations
Detailed Description
A study will be conducted at South Valley University Hospital. Subjects have been assigned a consent form before enrolling in the study. This study followed the Consolidated Standards of Reporting Trials guidelines. Design Parallel double blinded randomized control trial. Subjects Study will be included 60 subjects with geriatrics balance disturbance with high risk falling, osteoporosis, vestibul…
ER -
TY - JOUR
M3 - Review
Y1 - 2025
VL - 61
IS - 2
SN - 1648-9144
JF - Medicina (Kaunas, Lithuania)
JO - Medicina (Kaunas)
UR - http://www.embase.j.sjuku.top/search/results?subaction=viewrecord&id=L646673957&from=export
U2 - L646673957
C5 - 40005372
DB - Medline
U4 - 2025-03-11
L2 - http://dx.doi.org/10.3390/medicina61020255
DO - 10.3390/medicina61020255
A1 - Pourmotahari, A.
A1 - Shahrbanian, S.
A1 - Supriya, R.
A1 - Saeidi, A.
M1 - (Pourmotahari A.; Shahrbanian S.) Department of Sport Sciences, Faculty of Humanities, Tarbiat Modares University, Tehran P.O. Box 14115-111, Iran
M1 - (Supriya R.) Department of Sport, Physical Education and Health, Academy of Wellness and Human Development, Faculty of Arts and Social Sciences, Hong Kong Baptist University, Kowloon Tong, Hong Kong, China
M1 - (Saeidi A.) Department of Physical Education and Sport Sciences, Faculty of Humanities and Social Sciences, University of Kurdistan, Sanandaj P.O. Box 66177-15175, Iran
T1 - Exercise Training and Cardiovascular Risk Factors in Males with Overweight or Obesity: A Systematic Review of Randomized Controlled Trials
LA - English
KW - adult
KW - blood pressure
KW - cardiovascular disease
KW - complication
KW - exercise
KW - glucose blood level
KW - heart disease risk factor
KW - human
KW - kinesiotherapy
KW - male
KW - middle aged
KW - obesity
KW - pathophysiology
KW - physiology
KW - prevention and control
KW - procedures
KW - randomized controlled trial (topic)
KW - risk factor
KW - therapy
N2 - Background and Objectives: Obesity is a significant risk factor for cardiovascular disease. Physical exercise has been established as an effective intervention for reducing cardiovascular mortality. This systematic review aimed to investigate the effects of various exercise modalities on cardiovascular risk factors in men with obesity. Materials and Methods: This review included randomized c…
ER -
TY - JOUR
M3 - Article
Y1 - 2025
VL - 171
IS - 1
SP - 33
EP - 39
SN - 2633-3775
SN - 2633-3767
JF - BMJ Military Health
JO - BMJ Mil. Heal.
UR - http://www.embase.j.sjuku.top/search/results?subaction=viewrecord&id=L2027165254&from=export
U2 - L2027165254
C5 - 37709508
DB - Embase
DB - Medline
U3 - 2023-09-28
U4 - 2025-02-12
L2 - http://dx.doi.org/10.1136/military-2023-002535
DO - 10.1136/military-2023-002535
A1 - Rauzi, M.R.
A1 - Abbate, L.M.
A1 - Lum, H.D.
A1 - Cook, P.F.
A1 - Stevens-Lapsley, J.E.
M1 - (Rauzi M.R., michelle.rauzi@cuanschutz.edu; Stevens-Lapsley J.E.) Physical Therapy Program, Department of Physical Medicine and Rehabilitation, University of Colorado Anschutz Medical Campus, Aurora, CO, United States
M1 - (Abbate L.M.; Stevens-Lapsley J.E.) VA Eastern Colorado Geriatric Research, Education, Clinical Center (GRECC), VA Eastern Colorado Health Care System, Aurora, CO, United States
M1 - (Abbate L.M.) Department of Emergency Medicine, University of Colorado Anschutz Medical Campus School of Medicine, Aurora, CO, United States
M1 - (Lum H.D.) Division of Geriatric Medicine, Department of Medicine, University of Colorado Anschutz Medical Campus, Aurora, CO, United States
M1 - (Cook P.F.) College of Nursing, University of Colorado Anschutz Medical Campus, Aurora, CO, United States
AD - M.R. Rauzi, Physical Therapy Program, Department of Physical Medicine and Rehabilitation, University of Colorado Anschutz Medical Campus, Aurora, CO, United States
T1 - Multicomponent telerehabilitation programme for older veterans with multimorbidity: a programme evaluation
LA - English
KW - adult
KW - article
KW - clinical article
KW - comorbidity
KW - female
KW - human
KW - human experiment
KW - male
KW - mental health
KW - middle aged
KW - motivational interviewing
KW - multiple chronic conditions
KW - normal human
KW - physical activity
KW - physiotherapist
KW - prevalence
KW - program evaluation
KW - program feasibility
KW - rehabilitation medicine
KW - safety procedure
KW - social support
KW - step count
KW - telerehabilitation
KW - treatment outcome
KW - veteran
N2 - Introduction Older veterans with multimorbidity experience physical, mental and social factors which may negatively impact health and healthcare access. Physical function, behaviour change skills and loneliness may not be addressed during traditional physical rehabilitation. Thus, a multicomponent telerehabilitation programme could address these unmet needs. This programme evaluation assesse…
ER -
TY - JOUR
M3 - Article
Y1 - 2025
VL - 29
IS - 2
SP - 269
EP - 278
SN - 2095-4344
JF - Chinese Journal of Tissue Engineering Research
JO - Chin. J. Tissue Eng. Res.
UR - http://www.embase.j.sjuku.top/search/results?subaction=viewrecord&id=L2030482105&from=export
U2 - L2030482105
DB - Embase
U3 - 2024-08-19
U4 - 2024-08-20
L2 - http://dx.doi.org/10.12307/2025.274
DO - 10.12307/2025.274
A1 - Shujuan, H.
A1 - Ping, C.
A1 - Xiao, Z.
A1 - Yiting, D.
A1 - Xuan, L.
A1 - Rui, P.
A1 - Xianwang, W.
M1 - (Shujuan H.; Xuan L.; Rui P.) School of Education and Physical Education, Yangtze University, Hubei Province, Jingzhou, China
M1 - (Shujuan H.) College of Sports Science, Jishou University, Hunan Province, Jishou, China
M1 - (Ping C.; Xiao Z.; Yiting D.; Xianwang W.) Department of Medicine, Yangtze University, Hubei Province, Jingzhou, China
AD - W. Xianwang, Department of Medicine, Yangtze University, Hubei Province, Jingzhou, China
T1 - Effects of different exercise interventions on carboxylesterase 1 and inflammatory factors in skeletal muscle of type 2 diabetic rats
LA - Chinese
KW - treadmill
KW - carboxylesterase
KW - cytokine
KW - high density lipoprotein cholesterol
KW - interleukin 18
KW - low density lipoprotein cholesterol
KW - streptozocin
KW - triacylglycerol
KW - aerobic exercise
KW - animal experiment
KW - animal model
KW - animal tissue
KW - article
KW - body mass
KW - controlled study
KW - enzyme linked immunosorbent assay
KW - exercise
KW - glucose homeostasis
KW - immunofluorescence
KW - insulin resistance
KW - lipid metabolism
KW - non insulin dependent diabetes mellitus
KW - nonhuman
KW - protein expression
KW - rat
KW - real time polymerase chain reaction
KW - skeletal muscle
KW - Western blotting
N2 - BACKGROUND: Carboxylesterase 1 and inflammatory factors play a crucial role in regulating lipid metabolism and glucose homeostasis. However, the effects of different exercise intensity interventions on carboxylesterase 1 and inflammatory factors in skeletal muscle of type 2 diabetic rats remain to be revealed. OBJECTIVE: To investigate the effects of different exercise intensity intervention…
ER -
TY - GEN
M3 - Clinical Trial
Y1 - 2025
JF - clinicaltrials.gov
JO - clinicaltrials.gov
UR - http://www.embase.j.sjuku.top/search/results?subaction=viewrecord&id=LNCT06779383&from=export
U2 - LNCT06779383
U4 - 2025-05-13
L2 - https://clinicaltrials.gov/study/NCT06779383
T1 - Effect of Pilates Mat Exercises Training on Functional Performance in Middle Age Obese Women: Randomized Controlled Trial
LA - English
KW - daily life activity
KW - morbidity
KW - hyperpnea
KW - cardiovascular disease
KW - prevalence
KW - functional status
KW - obesity
KW - middle aged
KW - female
KW - follow up
KW - training
KW - resistance training
KW - exercise
KW - body mass
KW - body weight loss
KW - fat mass
KW - standing
KW - randomized controlled trial
KW - endurance
KW - stretching
KW - muscle strength
KW - sit-to-stand test
KW - pilates
KW - clinical trial
KW - human
KW - controlled study
KW - major clinical study
KW - diagnosis
N2 - Brief Summary
â€¢ Aim of the study: This study will aim to investigate the effects of a 12-week Pilates-mat exercise program on the functional performance in middle age obese women. Materials and Methods: sixty obese women patients (ages 45-55 years old) with a body mass index (BMI) 30 -34.9 kg/m2.Women will be randomly assigned into experimental group(Pilates) or control group, (3 times/week, 60 min/session) …
Detailed Description
One of the major public health challenges of the 21st century is obesity. In simple terms, obesity is an excessive increase in fat mass. Since the 1980s, its prevalence has tripled in many countries and the population with weight excess continues to grow at an alarming rate. Obesity impacts on morbidity, disability, activities of daily living and increases the risk of developing cardiovascular di…
ER -
TY - JOUR
M3 - Article in Press
Y1 - 2025
SN - 2509-2723
SN - 2509-2715
JF - GeroScience
JO - GeroScience
UR - http://www.embase.j.sjuku.top/search/results?subaction=viewrecord&id=L2033197800&from=export
U2 - L2033197800
C5 - 39899189
DB - Embase
DB - Medline
U3 - 2025-02-18
L2 - http://dx.doi.org/10.1007/s11357-025-01530-y
DO - 10.1007/s11357-025-01530-y
A1 - Besnier, F.
A1 - Dupuy, E.G.
A1 - Gagnon, C.
A1 - Vincent, T.
A1 - Vrinceanu, T.
A1 - Blanchette, C.-A.
A1 - Iglesies-Grau, J.
A1 - Saillant, K.
A1 - Chabot-Blanchet, M.
A1 - Belleville, S.
A1 - Juneau, M.
A1 - Vitali, P.
A1 - Gayda, M.
A1 - Nigam, A.
A1 - Bherer, L.
M1 - (Besnier F., florent.besnier@umontreal.ca; Dupuy E.G.; Gagnon C.; Vincent T.; Vrinceanu T.; Blanchette C.-A.; Iglesies-Grau J.; Saillant K.; Juneau M.; Gayda M.; Nigam A.; Bherer L., louis.bherer@umontreal.ca) Research Center and Centre Ã‰PIC, Montreal Heart Institute, UniversitÃ© de MontrÃ©al, MontrÃ©al, QC, Canada
M1 - (Besnier F., florent.besnier@umontreal.ca; Dupuy E.G.; Blanchette C.-A.; Iglesies-Grau J.; Juneau M.; Gayda M.; Nigam A.; Bherer L., louis.bherer@umontreal.ca) Department of Medicine, Faculty of Medicine, UniversitÃ© de MontrÃ©al, MontrÃ©al, QC, Canada
M1 - (Saillant K.) Department of Psychologie, UniversitÃ© du QuÃ©bec Ã€ MontrÃ©al, MontrÃ©al, QC, Canada
M1 - (Chabot-Blanchet M.) Montreal Health Innovations Coordinating Center (MHICC), Montreal Heart Institute, UniversitÃ© de MontrÃ©al, MontrÃ©al, QC, Canada
M1 - (Belleville S.) Research Center of the Montreal Mental Health University Institute, MontrÃ©al, QC, Canada
M1 - (Belleville S.; Bherer L., louis.bherer@umontreal.ca) Research Center, Institut Universitaire de GÃ©riatrie de MontrÃ©al, MontrÃ©al, QC, Canada
M1 - (Vitali P.) McGill University Research Centre for Studies On Aging, MontrÃ©al, QC, Canada
M1 - (Vitali P.) Department of Neurology and Neurosurgery, Faculty of Medicine, McGill University, MontrÃ©al, QC, Canada
AD - F. Besnier, Research Center and Centre Ã‰PIC, Montreal Heart Institute, UniversitÃ© de MontrÃ©al, MontrÃ©al, QC, Canada
AD - L. Bherer, Research Center and Centre Ã‰PIC, Montreal Heart Institute, UniversitÃ© de MontrÃ©al, MontrÃ©al, QC, Canada
T1 - Effects of home-based exercise with or without cognitive training on cognition and mobility in cardiac patients: A randomized clinical trial
LA - English
KW - adult
KW - aged
KW - aging
KW - article
KW - cardiac patient
KW - cardiovascular disease
KW - cognition
KW - cognitive rehabilitation
KW - controlled study
KW - coronavirus disease 2019
KW - episodic memory
KW - executive function
KW - exercise
KW - female
KW - human
KW - major clinical study
KW - male
KW - middle aged
KW - physical activity
KW - physical performance
KW - processing speed
KW - randomized controlled trial
KW - rehabilitation
KW - single blind procedure
KW - sit-to-stand test
KW - therapy
KW - timed up and go test
KW - walking speed
KW - working memory
N2 - This randomized controlled trial compared the effects of home-based exercise, with or without cognitive training, on cognition and physical function in individuals aged 50 years and older with stable CVD during the COVID-19 pandemic. 122 patients (67.3 Â± 7.9 years, 71% men) with stable CVD (77% coronary heart disease) were randomly assigned (1:1) to (1) Home-based physical exercise alone, o…
ER -
TY - JOUR
M3 - Article in Press
Y1 - 2025
SN - 1932-2968
JF - Journal of Diabetes Science and Technology
JO - J. Diabetes Sci. Technol.
UR - http://www.embase.j.sjuku.top/search/results?subaction=viewrecord&id=L2034317334&from=export
U2 - L2034317334
C5 - 40257233
DB - Embase
DB - Medline
U3 - 2025-04-29
L2 - http://dx.doi.org/10.1177/19322968251332925
DO - 10.1177/19322968251332925
A1 - Anjana, R.M.
A1 - Nitika, S.
A1 - Jagannathan, N.
A1 - Vinothini, D.
A1 - Yuvarani, K.
A1 - Mohan, V.
A1 - Pradeepa, R.
A1 - Palmer, C.N.A.
A1 - Oâ€™Shea, M.
A1 - Goenka, S.
A1 - Manian, R.
A1 - Karthik Raj, A.
A1 - Surendran, S.
A1 - Unnikrishnan, R.
A1 - Sallis, J.F.
A1 - Ranjani, H.
M1 - (Anjana R.M., dranjana@drmohans.com; Nitika S.; Jagannathan N.; Vinothini D.; Yuvarani K.; Mohan V.; Pradeepa R.; Unnikrishnan R.) Madras Diabetes Research Foundation, Chennai, India
M1 - (Anjana R.M., dranjana@drmohans.com; Nitika S.; Jagannathan N.; Vinothini D.; Yuvarani K.; Mohan V.; Pradeepa R.; Unnikrishnan R.; Ranjani H.) Dr. Mohanâ€™s Diabetes Specialities Centre, Chennai, India
M1 - (Palmer C.N.A.) University of Dundee, Scotland, Dundee, United Kingdom
M1 - (Oâ€™Shea M.) School of Psychology, Deakin University, Melbourne, VIC, Australia
M1 - (Goenka S.) Public Health Foundation of India, New Delhi, India
M1 - (Goenka S.) Center for Chronic Disease Control, New Delhi, India
M1 - (Manian R.) Championwoman Global Adjustments Foundation, Chennai, India
M1 - (Karthik Raj A.) Seethapathy Clinic & Hospital, Chennai, India
M1 - (Surendran S.) Art of Eating LLP, Chennai, India
M1 - (Sallis J.F.) Australian Catholic University, Melbourne, VIC, Australia
M1 - (Sallis J.F.) Herbert Wertheim School of Public Health, University of California San Diego, La Jolla, CA, United States
M1 - (Ranjani H.) Department of Prevention and Digital Health Research, Madras Diabetes Research Foundation, Chennai, India
AD - R.M. Anjana, Mohanâ€™s Diabetes Specialities Centre, 4, Conran Smith Road, Gopalapuram, Chennai, India
T1 - A Novel High-Intensity Short Interval Dance Intervention (THANDAV) for Non-Communicable Disease Prevention Tailored to Asian Indian Adolescent Girls
LA - English
KW - adolescent
KW - article
KW - Asian
KW - body fat
KW - body fat percentage
KW - body mass
KW - body weight
KW - cardiometabolic risk
KW - controlled study
KW - dancing
KW - diabetes mellitus
KW - diastolic blood pressure
KW - fat mass
KW - female
KW - food intake
KW - high intensity interval training
KW - human
KW - Indian
KW - intention to treat analysis
KW - interview
KW - junk food
KW - leisure
KW - lifestyle
KW - male
KW - middle income country
KW - muscle mass
KW - non communicable disease
KW - physical activity
KW - prophylaxis
KW - randomized controlled trial
KW - resting heart rate
KW - school child
KW - sedentary time
KW - skeletal muscle
KW - step count
KW - waist circumference
N2 - Background: A significant majority of adolescents from lower-middle-income countries do not meet recommendations for daily physical activity. THANDAV (Taking High-Intensity Interval Training [HIIT] ANd Dance to Adolescents for Victory over noncommunicable diseases [NCDs]) is a 10-minute dance intervention incorporating principles of HIIT. The present study evaluated the effect of THANDAV on …
ER -
